# Supplementary material for: ﻿A new species of Eudigraphis (Diplopoda, Polyxenida, Polyxenidae) from East China, with embryonic and post-embryonic development observations, and mitogenomic and genetic divergence analyses
Source: Zookeys. 2025 Jul 22;1247:63–88. doi: 10.3897/zookeys.1247.155348 (PMC12308205; doi:10.3897/zookeys.1247.155348)
Supplement: XML Treatment for Eudigraphis [file zookeys.1247.155348-treatment1.xml]

<!DOCTYPE tp:taxon-treatment
  PUBLIC "-//TaxonX//DTD Taxonomic Treatment Publishing DTD v0 20100105//EN" "tax-treatment-NSO.dtd">
<tp:taxon-treatment xmlns:tp="http://www.plazi.org/taxpub"><tp:treatment-meta><kwd-group><label>Taxon classification</label><kwd>
                <named-content content-type="kingdom">Animalia</named-content>
              </kwd><kwd>
                <named-content content-type="order">Polyxenida</named-content>
              </kwd><kwd>
                <named-content content-type="family">Polyxenidae</named-content>
              </kwd></kwd-group><mixed-citation publication-type="journal"><person-group><name><surname>Yang</surname><given-names>Si-Qi</given-names></name><name><surname>Bu</surname><given-names>Yun</given-names></name><name><surname>Nunes Godeiro</surname><given-names>Nerivania</given-names></name><name><surname>Gao</surname><given-names>Yan</given-names></name><name><surname>Jin</surname><given-names>Ya-Li</given-names></name></person-group><article-title>﻿A new species of <italic><tp:taxon-name><tp:taxon-name-part taxon-name-part-type="genus" reg="Eudigraphis">Eudigraphis</tp:taxon-name-part></tp:taxon-name></italic> (<tp:taxon-name><tp:taxon-name-part taxon-name-part-type="class">Diplopoda</tp:taxon-name-part></tp:taxon-name>, <tp:taxon-name><tp:taxon-name-part taxon-name-part-type="order">Polyxenida</tp:taxon-name-part></tp:taxon-name>, <tp:taxon-name><tp:taxon-name-part taxon-name-part-type="family">Polyxenidae</tp:taxon-name-part></tp:taxon-name>) from East China, with embryonic and post-embryonic development observations, and mitogenomic and genetic divergence analyses</article-title><source>Zookeys</source><day>22</day><month>07</month><year>2025</year><volume>1247</volume><fpage>63</fpage><lpage>88</lpage><pub-id pub-id-type="doi">10.3897/zookeys.1247.155348</pub-id></mixed-citation></tp:treatment-meta><tp:nomenclature><label>﻿Genus</label><tp:taxon-name>
              <object-id xmlns:xlink="http://www.w3.org/1999/xlink" content-type="arpha" xlink:type="simple">C7AF2B34-428F-51DE-8CA4-8E2E1FEA6161</object-id>
              <tp:taxon-name-part taxon-name-part-type="genus" reg="Eudigraphis">Eudigraphis</tp:taxon-name-part>
            </tp:taxon-name><tp:taxon-authority>Silvestri, 1948</tp:taxon-authority></tp:nomenclature><tp:treatment-sec sec-type="type species" id="SECID0EWTAG"><title>Type species.</title><p><italic><tp:taxon-name><tp:taxon-name-part taxon-name-part-type="genus" reg="Eudigraphis">Eudigraphis</tp:taxon-name-part><tp:taxon-name-part taxon-name-part-type="species" reg="japonica">japonica</tp:taxon-name-part></tp:taxon-name></italic> Silvestri, 1948 (= <italic><tp:taxon-name><tp:taxon-name-part taxon-name-part-type="genus" reg="Eudigraphis">Eudigraphis</tp:taxon-name-part><tp:taxon-name-part taxon-name-part-type="species" reg="takakuwai">takakuwai</tp:taxon-name-part></tp:taxon-name></italic>); type locality: Ehime-ken and Kanagawa of Japan.</p></tp:treatment-sec><tp:treatment-sec sec-type="diagnosis" id="SECID0ESUAG"><title>Diagnosis.</title><p>Head with eight ommatidia on each side. Body with ten segments, nine pleural projections, a telson, and 13 pairs of legs. Antenna with eight articles, the sixth antennal article has three long bacilliform sensilla, some species also have one conical sensillum and one setiform sensillum; the seventh antennal article has two long bacilliform sensilla, some species also have one conical sensillum and one setiform sensillum; eighth antennal article is shorter than article VII, with four finger-shaped sensory cones. Tergites with two lateral clusters of trichomes plus a single continuous row of trichomes close to posterior edge. Caudal trichomes on telson arranged as a penicil of hooked and barbate trichomes. The mandible has a comb-lobe, an intermediate plate, and a proximal plate, without a molar tuft.</p></tp:treatment-sec><tp:treatment-sec sec-type="distribution" id="SECID0EXUAG"><title>Distribution.</title><p>China (Jiangsu, Shanghai, Taiwan, Yunnan, Zhejiang), Japan.</p></tp:treatment-sec></tp:taxon-treatment>
