# Supplementary material for: ﻿A new species of Eudigraphis (Diplopoda, Polyxenida, Polyxenidae) from East China, with embryonic and post-embryonic development observations, and mitogenomic and genetic divergence analyses
Source: Zookeys. 2025 Jul 22;1247:63–88. doi: 10.3897/zookeys.1247.155348 (PMC12308205; doi:10.3897/zookeys.1247.155348)
Supplement: XML Treatment for Eudigraphis huadongensis [file zookeys.1247.155348-treatment2.xml]

<!DOCTYPE tp:taxon-treatment
  PUBLIC "-//TaxonX//DTD Taxonomic Treatment Publishing DTD v0 20100105//EN" "tax-treatment-NSO.dtd">
<tp:taxon-treatment xmlns:tp="http://www.plazi.org/taxpub"><tp:treatment-meta><kwd-group><label>Taxon classification</label><kwd>
                <named-content content-type="kingdom">Animalia</named-content>
              </kwd><kwd>
                <named-content content-type="order">Polyxenida</named-content>
              </kwd><kwd>
                <named-content content-type="family">Polyxenidae</named-content>
              </kwd></kwd-group><mixed-citation publication-type="journal"><person-group><name><surname>Yang</surname><given-names>Si-Qi</given-names></name><name><surname>Bu</surname><given-names>Yun</given-names></name><name><surname>Nunes Godeiro</surname><given-names>Nerivania</given-names></name><name><surname>Gao</surname><given-names>Yan</given-names></name><name><surname>Jin</surname><given-names>Ya-Li</given-names></name></person-group><article-title>﻿A new species of <italic><tp:taxon-name><tp:taxon-name-part taxon-name-part-type="genus" reg="Eudigraphis">Eudigraphis</tp:taxon-name-part></tp:taxon-name></italic> (<tp:taxon-name><tp:taxon-name-part taxon-name-part-type="class">Diplopoda</tp:taxon-name-part></tp:taxon-name>, <tp:taxon-name><tp:taxon-name-part taxon-name-part-type="order">Polyxenida</tp:taxon-name-part></tp:taxon-name>, <tp:taxon-name><tp:taxon-name-part taxon-name-part-type="family">Polyxenidae</tp:taxon-name-part></tp:taxon-name>) from East China, with embryonic and post-embryonic development observations, and mitogenomic and genetic divergence analyses</article-title><source>Zookeys</source><day>22</day><month>07</month><year>2025</year><volume>1247</volume><fpage>63</fpage><lpage>88</lpage><pub-id pub-id-type="doi">10.3897/zookeys.1247.155348</pub-id></mixed-citation></tp:treatment-meta><tp:nomenclature><label>﻿</label><tp:taxon-name>
              <object-id xmlns:xlink="http://www.w3.org/1999/xlink" content-type="arpha" xlink:type="simple">151F673C-248A-588E-89EF-6B346E8E1B4B</object-id>
              <tp:taxon-name-part taxon-name-part-type="genus" reg="Eudigraphis">Eudigraphis</tp:taxon-name-part>
              <tp:taxon-name-part taxon-name-part-type="species" reg="huadongensis">huadongensis</tp:taxon-name-part>
              <object-id xmlns:xlink="http://www.w3.org/1999/xlink" content-type="zoobank" xlink:type="simple">https://zoobank.org/A656A9F7-3484-4849-A065-2D601F5577C6</object-id>
            </tp:taxon-name><tp:taxon-authority>Yang &amp; Bu</tp:taxon-authority><tp:taxon-status xmlns:xlink="http://www.w3.org/1999/xlink" xlink:type="simple">sp. nov.</tp:taxon-status><xref ref-type="fig" rid="F2">Figs 2</xref><xref ref-type="fig" rid="F3">, 3</xref><xref ref-type="fig" rid="F4">, 4</xref><xref ref-type="fig" rid="F5">, 5</xref><xref ref-type="fig" rid="F6">, 6</xref><xref ref-type="fig" rid="F7">, 7</xref><xref ref-type="fig" rid="F8">, 8</xref><xref ref-type="fig" rid="F9">, 9</xref><xref ref-type="fig" rid="F10">, 10</xref><xref ref-type="fig" rid="F11">, 11</xref><xref ref-type="fig" rid="F12">, 12</xref><xref ref-type="fig" rid="F13">, 13</xref><xref ref-type="table" rid="T1">, Tables 1</xref><xref ref-type="table" rid="T2">, 2</xref><xref ref-type="table" rid="T3">, 3</xref><xref ref-type="table" rid="T4">, 4</xref><xref ref-type="table" rid="T5">, 5</xref><xref ref-type="table" rid="T6">, 6</xref></tp:nomenclature><tp:treatment-sec sec-type="material" id="SECID0EOYAG"><title>Material examined.</title><p><bold><italic>Holotype</italic></bold>: • female (slide no. JS-WX-PX2022012) (<abbrev xmlns:xlink="http://www.w3.org/1999/xlink" xlink:title="Shanghai Natural History Museum" id="ABBRID0EZYAG" xlink:type="simple">SNHM</abbrev>), China, Jiangsu Province, Wuxi, Daji Mountain, alt. 5 m, <named-content xmlns:xlink="http://www.w3.org/1999/xlink" content-type="dwc:verbatimCoordinates" xlink:type="simple"><named-content content-type="geo-json" specific-use="{&#34;type&#34;:&#34;Point&#34;,&#34;coordinates&#34;:[120.200000,31.533333]}" id="NCID0EAZAG" xlink:type="simple">31°32’N, 120°12’E</named-content></named-content>, 2022-X-26, coll. Y. Bu. <bold><italic>Paratypes</italic></bold> (30 females, 11 males): • 1 female (slide no. JS-WX-PX2021001), 1 male (slide no. JS-WX-PX2021002), ibidem, 2021-VII-8, coll. Y. Bu; • 11 females (slides no. JS-WX-PX2022003–JS-WX-PX2022008, JS-WX-PX2022010–JS-WX-PX2022011, JS-WX-PX2022013–JS-WX-PX2022015), 1 male (slide no. JS-WX-PX2022009), ibidem, 2022-X-26, coll. Y. Bu; • 2 females (slides no. SH-TMS-PX2020001, SH-TMS-PX2020002), China, Shanghai, Tianma Mountain, alt. 99 m, <named-content xmlns:xlink="http://www.w3.org/1999/xlink" content-type="dwc:verbatimCoordinates" xlink:type="simple"><named-content content-type="geo-json" specific-use="{&#34;type&#34;:&#34;Point&#34;,&#34;coordinates&#34;:[121.150000,31.066667]}" id="NCID0ELZAG" xlink:type="simple">31°4’N,121°9’E</named-content></named-content>, 2020-VII-31, coll. S. Q. Yang, Y. L. Jin &amp; Y. Bu; • 3 female (slides no. SH-TMS-PX2021002, SH-TMS-PX2021003, SH-TMS-PX2021005), 1 male (slide no. SH-TMS-PX20210004), ibidem, 2021-IX-25, coll. Y. L. Jin, S. Q. Yang, Godeiro N. N. &amp; Y. Bu; • 6 females (slides no. JS-SZ-PX2023004–JS-SZ-PX2023005, JS-SZ-PX2023007–JS-SZ-PX2023008, JS-SZ-PX2023013–JS-SZ-PX2023014), 6 males (slides no. JS-SZ-PX2023003, JS-SZ-PX2023006, JS-SZ-PX2023009–JS-SZ-PX2023012), Jiangsu Province, Suzhou, Shoutaohu Park, alt. 7 m, <named-content xmlns:xlink="http://www.w3.org/1999/xlink" content-type="dwc:verbatimCoordinates" xlink:type="simple"><named-content content-type="geo-json" specific-use="{&#34;type&#34;:&#34;Point&#34;,&#34;coordinates&#34;:[120.516667,31.283333]}" id="NCID0ETZAG" xlink:type="simple">31°17’N, 120°31’E</named-content></named-content>, 2023-IV-14, coll. Y. Gao &amp; Y. Bu; • 5 females (slides no. JS-SZ-PX2023023–JS-SZ-PX2023027), Jiangsu Province, Suzhou, Lingyan Mountain, alt. 30 m, <named-content xmlns:xlink="http://www.w3.org/1999/xlink" content-type="dwc:verbatimCoordinates" xlink:type="simple"><named-content content-type="geo-json" specific-use="{&#34;type&#34;:&#34;Point&#34;,&#34;coordinates&#34;:[120.516667,31.266667]}" id="NCID0E2ZAG" xlink:type="simple">31°16’N, 120°31’E</named-content></named-content>, 2023-IV-15, coll. Y. Gao &amp; Y. Bu; • 2 females (slides no. ZJ-HZ-PX2023004–ZJ-HZ-PX2023005), 2 males (slides no. ZJ-HZ-PX2023009–ZJ-HZ-PX2023010), Zhejiang Province, Huzhou, Changxing, alt. 211 m, <named-content xmlns:xlink="http://www.w3.org/1999/xlink" content-type="dwc:verbatimCoordinates" xlink:type="simple"><named-content content-type="geo-json" specific-use="{&#34;type&#34;:&#34;Point&#34;,&#34;coordinates&#34;:[119.783333,31.016667]}" id="NCID0ED1AG" xlink:type="simple">31°1’N, 119°47’E</named-content></named-content>, 2023-IV-30, coll. Y. Gao &amp; Y. Bu.</p><fig id="F2" position="float" orientation="portrait"><object-id xmlns:xlink="http://www.w3.org/1999/xlink" content-type="doi" xlink:type="simple">10.3897/zookeys.1247.155348.figure2</object-id><object-id xmlns:xlink="http://www.w3.org/1999/xlink" content-type="arpha" xlink:type="simple">58C46D45-81DC-5442-AD61-1591A424C5E3</object-id><label>Figure 2.</label><caption><p>Live specimen of <italic><tp:taxon-name><tp:taxon-name-part taxon-name-part-type="genus" reg="Eudigraphis">Eudigraphis</tp:taxon-name-part><tp:taxon-name-part taxon-name-part-type="species" reg="huadongensis">huadongensis</tp:taxon-name-part></tp:taxon-name></italic> sp. nov.</p></caption><graphic xmlns:xlink="http://www.w3.org/1999/xlink" xlink:href="zookeys-1247-063_article-155348__-g002.jpg" position="float" orientation="portrait" xlink:type="simple" id="oo_1379389.jpg"><uri content-type="original_file" xlink:type="simple">https://binary.pensoft.net/fig/1379389</uri></graphic></fig></tp:treatment-sec><tp:treatment-sec sec-type="material" id="SECID0EA2AG"><title>Additional specimens examined.</title><p><bold><italic>Stadium I</italic></bold>: • 7 individuals (slides no. SH-TMS-2020004–SH-TMS-20200010), China, Shanghai, Tianma Mountain, alt. 99 m, <named-content xmlns:xlink="http://www.w3.org/1999/xlink" content-type="dwc:verbatimCoordinates" xlink:type="simple"><named-content content-type="geo-json" specific-use="{&#34;type&#34;:&#34;Point&#34;,&#34;coordinates&#34;:[121.150000,31.066667]}" id="NCID0EO2AG" xlink:type="simple">31°4’N, 121°9’E</named-content></named-content>, 2020-VII-31, coll. Y. L. Jin &amp; S. Q. Yang. <bold><italic>Stadium II</italic></bold>: • 3 individuals (slides no. JS-WX-PX2018023–JS-WX-PX2018025), China, Jiangsu Province, Wuxi, Daji Mountain, alt. 5 m, <named-content xmlns:xlink="http://www.w3.org/1999/xlink" content-type="dwc:verbatimCoordinates" xlink:type="simple"><named-content content-type="geo-json" specific-use="{&#34;type&#34;:&#34;Point&#34;,&#34;coordinates&#34;:[120.200000,31.533333]}" id="NCID0EZ2AG" xlink:type="simple">31°32’N, 120°12’E</named-content></named-content>, 2018-X-8, coll. Y. Bu; • 1 individual (slide no. JS-TMS-PX2018036), China, Shanghai, Tianma Mountain, alt. 99 m, <named-content xmlns:xlink="http://www.w3.org/1999/xlink" content-type="dwc:verbatimCoordinates" xlink:type="simple"><named-content content-type="geo-json" specific-use="{&#34;type&#34;:&#34;Point&#34;,&#34;coordinates&#34;:[121.150000,31.066667]}" id="NCID0EB3AG" xlink:type="simple">31°4’N,121°9’E</named-content></named-content>, 2020-VII-31, coll. Y. Bu; • 2 individuals (slides no. JS-WX-PX2021005, JS-WX-PX2021008), ibidem, 2021-VII-8, coll. Y. Bu; <bold><italic>Stadium III</italic></bold>: • 6 individuals (slides no. JS-WX-PX2021014–JS-WX-PX2021019), China, Jiangsu Province, Wuxi, Daji Mountain, alt. 5 m, <named-content xmlns:xlink="http://www.w3.org/1999/xlink" content-type="dwc:verbatimCoordinates" xlink:type="simple"><named-content content-type="geo-json" specific-use="{&#34;type&#34;:&#34;Point&#34;,&#34;coordinates&#34;:[120.200000,31.533333]}" id="NCID0EM3AG" xlink:type="simple">31°32’N, 120°12’E</named-content></named-content>, 2021-IX-3, coll. Y. Bu. <bold><italic>Stadium IV</italic></bold>: • 5 individuals (slides no. JS-WX-PX2018014–JS-WX-PX2018018), China, Jiangsu Province, Wuxi, Daji Mountain, alt. 5 m, <named-content xmlns:xlink="http://www.w3.org/1999/xlink" content-type="dwc:verbatimCoordinates" xlink:type="simple"><named-content content-type="geo-json" specific-use="{&#34;type&#34;:&#34;Point&#34;,&#34;coordinates&#34;:[120.200000,31.533333]}" id="NCID0EX3AG" xlink:type="simple">31°32’N, 120°12’E</named-content></named-content>, 2018-X-8, coll. Y. Bu; • 1 individual (slide no. JS-WX-PX2021011), ibidem, 2021-IX-3, coll. Y. Bu. <bold><italic>Stadium V</italic></bold>: • 6 individuals (slides no. JS-WX-PX2018006–JS-WX-PX2018011), China, Jiangsu Province, Wuxi, Daji Mountain, alt. 5 m, <named-content xmlns:xlink="http://www.w3.org/1999/xlink" content-type="dwc:verbatimCoordinates" xlink:type="simple"><named-content content-type="geo-json" specific-use="{&#34;type&#34;:&#34;Point&#34;,&#34;coordinates&#34;:[120.200000,31.533333]}" id="NCID0EC4AG" xlink:type="simple">31°32’N, 120°12’E</named-content></named-content>, 2018-X-8, coll. Y. Bu. <bold><italic>Stadium VI</italic></bold>: • 3 individuals (slides no. JS-WX-PX2018004, JS-WX-PX2018005, JS-WX-PX2018012), China, Jiangsu Province, Wuxi, Daji Mountain, alt. 5 m, <named-content xmlns:xlink="http://www.w3.org/1999/xlink" content-type="dwc:verbatimCoordinates" xlink:type="simple"><named-content content-type="geo-json" specific-use="{&#34;type&#34;:&#34;Point&#34;,&#34;coordinates&#34;:[120.200000,31.533333]}" id="NCID0EN4AG" xlink:type="simple">31°32’N, 120°12’E</named-content></named-content>, 2018-X-8, coll. Y. Bu. <bold><italic>Stadium VII</italic></bold>: • 2 females (slides no. JS-WX-PX2018001, JS-WX-PX2018003), 1 male (slide no. JS-WX-PX2018002), China, Jiangsu Province, Wuxi, Daji Mountain, alt. 5 m, <named-content xmlns:xlink="http://www.w3.org/1999/xlink" content-type="dwc:verbatimCoordinates" xlink:type="simple"><named-content content-type="geo-json" specific-use="{&#34;type&#34;:&#34;Point&#34;,&#34;coordinates&#34;:[120.200000,31.533333]}" id="NCID0EY4AG" xlink:type="simple">31°32’N, 120°12’E</named-content></named-content>, 2018-X-8, coll. Y. Bu; • 1 female (slide no. SH-XSS-PX2017001), China, Shanghai, Sheshan Mountain, alt. 100 m, <named-content xmlns:xlink="http://www.w3.org/1999/xlink" content-type="dwc:verbatimCoordinates" xlink:type="simple"><named-content content-type="geo-json" specific-use="{&#34;type&#34;:&#34;Point&#34;,&#34;coordinates&#34;:[121.200000,31.100000]}" id="NCID0EA5AG" xlink:type="simple">31°6’ N, 121°12’E</named-content></named-content>, 2017-V-10, coll. Y. Bu &amp; Y. L. Jin.</p></tp:treatment-sec><tp:treatment-sec sec-type="diagnosis" id="SECID0EF5AG"><title>Diagnosis.</title><p><italic><tp:taxon-name><tp:taxon-name-part taxon-name-part-type="genus" reg="Eudigraphis">Eudigraphis</tp:taxon-name-part><tp:taxon-name-part taxon-name-part-type="species" reg="huadongensis">huadongensis</tp:taxon-name-part></tp:taxon-name></italic> sp. nov. is characterized by three long bacilliform sensilla, one conical sensillum and one setiform sensillum on the sixth antennal article, two long bacilliform sensilla, one conical sensillum and one setiform sensillum on seventh antennal article; posterior vertex trichome groups with 11–16 sockets in anterior row and 7–13 sockets in posterior row; 12 slender sensilla on lateral palp of gnathochilarium and 20 or 21 conical sensilla on the medial palp; 2+2 lamellae and 5+5 clypeo-labral setae on the labrum. The mandible has 14 branched comb teeth, ten rows of simple comb teeth, three longitudinal groups of intermediate sensilla, 14 serrate limbs, one smooth limb, 13 salivary ostioles, seven molar processes and seven molar combs. The leg setae have a coniform pleated base. The telson has 11–17 ornamental trichomes on each side dorsal to the caudal bundle; hooked caudal trichomes with a maximum of eight hooks.</p></tp:treatment-sec><tp:treatment-sec sec-type="description" id="SECID0EW5AG"><title>Description.</title><p>Adult with 13 pairs of legs, body length 3.4 mm on average (3.0–3.6 mm, <italic>n</italic> = 45, holotype 3.4 mm), caudal bundle 0.4–0.5 mm (Fig. <xref ref-type="fig" rid="F2">2</xref>).</p><p><bold><italic>Coloration</italic>.</bold> Body evenly yellowish brown dorsally, pale yellow ventrally. Head with one dark brown transverse band on vertex connecting with red-brown eyes. Antenna with articles IV–VIII dark brown, with the basal three articles milky white. Legs variable in color, with last four or five podomere sections pale purple, basal sections white or purple. Body trichomes yellow-brown and caudal bundle trichomes grey to brown (Figs <xref ref-type="fig" rid="F2">2</xref>, <xref ref-type="fig" rid="F9">9</xref>).</p><p><bold><italic>Head</italic></bold> length 314 μm on average (270–450 μm, <italic>n</italic> = 45), width 500 μm on average (400–600 μm, <italic>n</italic> = 45) (Fig. <xref ref-type="fig" rid="F5">5A</xref>), each side with eight ommatidia: five dorsal and three lateral ones (Figs <xref ref-type="fig" rid="F3">3A</xref>, <xref ref-type="fig" rid="F5">5B</xref>, <xref ref-type="fig" rid="F7">7H</xref>). Vertex with two posterior trichome groups separated by a large medial gap, each group arranged in two close adjacent rows, anterior row with large trichome sockets, posterior row with small trichome sockets (Figs <xref ref-type="fig" rid="F3">3A</xref>, <xref ref-type="fig" rid="F5">5A</xref>, <xref ref-type="fig" rid="F5">5G</xref>, <xref ref-type="fig" rid="F5">5H</xref>). Holotype has 14 sockets on both sides of anterior row, and ten sockets on both sides of posterior row (Figs <xref ref-type="fig" rid="F3">3A</xref>, <xref ref-type="fig" rid="F5">5G</xref>, <xref ref-type="fig" rid="F5">5H</xref>). Paratypes with 11–16 sockets in anterior row and 7–13 in posterior row on each side.</p><fig id="F3" position="float" orientation="portrait"><object-id xmlns:xlink="http://www.w3.org/1999/xlink" content-type="doi" xlink:type="simple">10.3897/zookeys.1247.155348.figure3</object-id><object-id xmlns:xlink="http://www.w3.org/1999/xlink" content-type="arpha" xlink:type="simple">F0035D78-1624-50DD-B2AE-06760E3EA985</object-id><label>Figure 3.</label><caption><p><italic><tp:taxon-name><tp:taxon-name-part taxon-name-part-type="genus" reg="Eudigraphis">Eudigraphis</tp:taxon-name-part><tp:taxon-name-part taxon-name-part-type="species" reg="huadongensis">huadongensis</tp:taxon-name-part></tp:taxon-name></italic> sp. nov. Holotype. <bold>A.</bold> Head; <bold>B.</bold> Collum; <bold>C.</bold> Tergite II showing pattern of trichome insertions; <bold>D.</bold> Tergite X. Abbreviations: a, b, c trichobothria a, b, c. Scale bars: 50 μm.</p></caption><graphic xmlns:xlink="http://www.w3.org/1999/xlink" xlink:href="zookeys-1247-063_article-155348__-g003.jpg" position="float" orientation="portrait" xlink:type="simple" id="oo_1379390.jpg"><uri content-type="original_file" xlink:type="simple">https://binary.pensoft.net/fig/1379390</uri></graphic></fig><p><bold><italic>Antennae</italic></bold> length 420 μm on average (400–500 μm, <italic>n</italic> = 45), consist of eight antennal articles, article VIII shorter than VII (Fig. <xref ref-type="fig" rid="F5">5C</xref>). Antennal article VI with three thick bacilliform sensilla: anterior <abbrev xmlns:xlink="http://www.w3.org/1999/xlink" xlink:title="anterior thick sensillum" id="ABBRID0EVCBG" xlink:type="simple">Ta</abbrev> (10–16 μm), intermediate <abbrev xmlns:xlink="http://www.w3.org/1999/xlink" xlink:title="intermediate thick sensillum" id="ABBRID0EZCBG" xlink:type="simple">Ti</abbrev> (11–17 μm) and posterior <abbrev xmlns:xlink="http://www.w3.org/1999/xlink" xlink:title="posterior thick sensillum" id="ABBRID0E4CBG" xlink:type="simple">Tp</abbrev> (11–17 μm), one setiform sensillum s (7–9 μm) between <abbrev xmlns:xlink="http://www.w3.org/1999/xlink" xlink:title="anterior thick sensillum" id="ABBRID0EBDBG" xlink:type="simple">Ta</abbrev> and <abbrev xmlns:xlink="http://www.w3.org/1999/xlink" xlink:title="intermediate thick sensillum" id="ABBRID0EFDBG" xlink:type="simple">Ti</abbrev>, and one conical sensillum c (2–3 μm) close to <abbrev xmlns:xlink="http://www.w3.org/1999/xlink" xlink:title="posterior thick sensillum" id="ABBRID0EJDBG" xlink:type="simple">Tp</abbrev> (Figs <xref ref-type="fig" rid="F4">4A</xref>, <xref ref-type="fig" rid="F5">5F</xref>, <xref ref-type="fig" rid="F7">7I</xref>). Antennal article VII with two thick bacilliform sensilla <abbrev xmlns:xlink="http://www.w3.org/1999/xlink" xlink:title="anterior thick sensillum" id="ABBRID0EZDBG" xlink:type="simple">Ta</abbrev> (11–17 μm) and <abbrev xmlns:xlink="http://www.w3.org/1999/xlink" xlink:title="posterior thick sensillum" id="ABBRID0E4DBG" xlink:type="simple">Tp</abbrev> (10–16 μm), one setiform sensillum s (5–7 μm) between them, and one conical sensillum c (2–3 μm) close to <abbrev xmlns:xlink="http://www.w3.org/1999/xlink" xlink:title="posterior thick sensillum" id="ABBRID0EBEBG" xlink:type="simple">Tp</abbrev> (Figs <xref ref-type="fig" rid="F4">4A</xref>, <xref ref-type="fig" rid="F5">5F</xref>, <xref ref-type="fig" rid="F7">7I</xref>). Antennal article VIII with four sensory cones (5–8 μm).</p><fig id="F4" position="float" orientation="portrait"><object-id xmlns:xlink="http://www.w3.org/1999/xlink" content-type="doi" xlink:type="simple">10.3897/zookeys.1247.155348.figure4</object-id><object-id xmlns:xlink="http://www.w3.org/1999/xlink" content-type="arpha" xlink:type="simple">00370D16-4582-507D-9C60-1FC9AA62C2AD</object-id><label>Figure 4.</label><caption><p><italic><tp:taxon-name><tp:taxon-name-part taxon-name-part-type="genus" reg="Eudigraphis">Eudigraphis</tp:taxon-name-part><tp:taxon-name-part taxon-name-part-type="species" reg="huadongensis">huadongensis</tp:taxon-name-part></tp:taxon-name></italic> sp. nov. Holotype. <bold>A.</bold> Sensilla on antennal articles VI and VII; <bold>B.</bold> Gnathochilarium (<abbrev xmlns:xlink="http://www.w3.org/1999/xlink" xlink:title="medial palp of the gnathochilarium" id="ABBRID0EIFBG" xlink:type="simple">MP</abbrev>–medial palp; <abbrev xmlns:xlink="http://www.w3.org/1999/xlink" xlink:title="lateral palp of gnathochilarium" id="ABBRID0EMFBG" xlink:type="simple">LP</abbrev>–lateral palp); <bold>C.</bold> Typical setae of coxa, prefemur, and femur; <bold>D.</bold> Pointed seta on tarsus II; <bold>E.</bold> Leg 3, right side (cx–coxa; pref–prefemur; f–femur; postf–post-femur; ti–tibia; t1, 2–tarsus 1, 2); <bold>F.</bold> Short seta on femur and tibia; <bold>G.</bold> Telotarsus-claw (s–setiform process; c–claw; p–posterior lateral process; l–lamella process); <bold>H.</bold> Pattern of insertions of dorso-medial trichomes on telson. Abbreviations: c–conical sensillum; s–setiform sensillum;<abbrev xmlns:xlink="http://www.w3.org/1999/xlink" xlink:title="anterior thick sensillum" id="ABBRID0E3FBG" xlink:type="simple">Ta</abbrev>–thick anterior sensillum; <abbrev xmlns:xlink="http://www.w3.org/1999/xlink" xlink:title="intermediate thick sensillum" id="ABBRID0EAGBG" xlink:type="simple">Ti</abbrev>–thick intermediate sensillum; <abbrev xmlns:xlink="http://www.w3.org/1999/xlink" xlink:title="posterior thick sensillum" id="ABBRID0EEGBG" xlink:type="simple">Tp</abbrev>–thick posterior sensillum. Scale bars: 50 μm (<bold>A, B, E, H</bold>); 20 μm (<bold>C, D, F, G</bold>).</p></caption><graphic xmlns:xlink="http://www.w3.org/1999/xlink" xlink:href="zookeys-1247-063_article-155348__-g004.jpg" position="float" orientation="portrait" xlink:type="simple" id="oo_1379391.jpg"><uri content-type="original_file" xlink:type="simple">https://binary.pensoft.net/fig/1379391</uri></graphic></fig><fig id="F5" position="float" orientation="portrait"><object-id xmlns:xlink="http://www.w3.org/1999/xlink" content-type="doi" xlink:type="simple">10.3897/zookeys.1247.155348.figure5</object-id><object-id xmlns:xlink="http://www.w3.org/1999/xlink" content-type="arpha" xlink:type="simple">9C738F0C-D83D-55A3-87ED-D6AEA3B968B7</object-id><label>Figure 5.</label><caption><p><italic><tp:taxon-name><tp:taxon-name-part taxon-name-part-type="genus" reg="Eudigraphis">Eudigraphis</tp:taxon-name-part><tp:taxon-name-part taxon-name-part-type="species" reg="huadongensis">huadongensis</tp:taxon-name-part></tp:taxon-name></italic> sp. nov. <bold>A.</bold> Head, dorsal view; <bold>B.</bold> Ommatidia of right eye; <bold>C.</bold> Left antenna; <bold>D.</bold> Trichobothria a, b, c on head, left side; <bold>E.</bold> Labrum; <bold>F.</bold> Antennal articles VI and VII; <bold>G.</bold> Posterior vertex trichome sockets, left side; <bold>H.</bold> Posterior vertex trichome sockets, right side; <bold>I.</bold> Gnathochilarium; <bold>J.</bold> Prefemur (pref) and femur (f) of leg 5, showing setae; <bold>K.</bold> Tarsus 2 (t2). Abbreviations: <abbrev xmlns:xlink="http://www.w3.org/1999/xlink" xlink:title="lateral palp of gnathochilarium" id="ABBRID0E1HBG" xlink:type="simple">LP</abbrev>–lateral palp; <abbrev xmlns:xlink="http://www.w3.org/1999/xlink" xlink:title="medial palp of the gnathochilarium" id="ABBRID0E5HBG" xlink:type="simple">MP</abbrev>–medial palp; c–conical sensillum; s–setiform sensillum; a–thick anterior sensillum; <abbrev xmlns:xlink="http://www.w3.org/1999/xlink" xlink:title="intermediate thick sensillum" id="ABBRID0ECIBG" xlink:type="simple">Ti</abbrev>–thick intermediate sensillum; <abbrev xmlns:xlink="http://www.w3.org/1999/xlink" xlink:title="posterior thick sensillum" id="ABBRID0EGIBG" xlink:type="simple">Tp</abbrev>–thick posterior sensillum. Scale bars: 50 μm (<bold>A, C</bold>); 20 μm (<bold>B, D–K</bold>).</p></caption><graphic xmlns:xlink="http://www.w3.org/1999/xlink" xlink:href="zookeys-1247-063_article-155348__-g005.jpg" position="float" orientation="portrait" xlink:type="simple" id="oo_1379392.jpg"><uri content-type="original_file" xlink:type="simple">https://binary.pensoft.net/fig/1379392</uri></graphic></fig><p><bold><italic>Trichobothria</italic>.</bold> Trichobothrium a (posterior position), trichobothrium b (lateral position), and trichobothrium c (anterior position) with narrow cylindrical funicles, with sockets of equal size, forming an isosceles triangle with equal distance between ab and bc (Figs <xref ref-type="fig" rid="F3">3A</xref>, <xref ref-type="fig" rid="F5">5D</xref>, <xref ref-type="fig" rid="F7">7H</xref>).</p><p><bold><italic>Labrum</italic>.</bold> Surface heavily covered by coarse granules, anterior margin with 2+2 lamellae on each side of the median cleft, clypeo-labrum with 5+5 short setae, 18–27 μm (Fig. <xref ref-type="fig" rid="F5">5E</xref>).</p><p><bold><italic>Gnathochilarium</italic>.</bold> Lateral palp (90–107 μm) 2.1–2.3 times as long as medial palp (40–50 μm), each medial palp (<abbrev xmlns:xlink="http://www.w3.org/1999/xlink" xlink:title="medial palp of the gnathochilarium" id="ABBRID0EYJBG" xlink:type="simple">MP</abbrev>) with 20 conical or slender sensilla, lateral palps (<abbrev xmlns:xlink="http://www.w3.org/1999/xlink" xlink:title="lateral palp of gnathochilarium" id="ABBRID0E3JBG" xlink:type="simple">LP</abbrev>) each with 12 conical sensilla (Figs <xref ref-type="fig" rid="F4">4B</xref>, <xref ref-type="fig" rid="F5">5I</xref>).</p><p><bold><italic>Mandible</italic>.</bold> Comb-lobe with a row of 14 branched comb teeth (<abbrev xmlns:xlink="http://www.w3.org/1999/xlink" xlink:title="branched comb teeth" id="ABBRID0EPKBG" xlink:type="simple">BT</abbrev>) and ten rows of simple comb teeth (<abbrev xmlns:xlink="http://www.w3.org/1999/xlink" xlink:title="simple comb teeth" id="ABBRID0ETKBG" xlink:type="simple">CT</abbrev>) (Fig. <xref ref-type="fig" rid="F6">6A, B</xref>); intermediate plate with intermediate lobe (<abbrev xmlns:xlink="http://www.w3.org/1999/xlink" xlink:title="intermediate lobe" id="ABBRID0E2KBG" xlink:type="simple">IL</abbrev>), intermediate sensilla (<abbrev xmlns:xlink="http://www.w3.org/1999/xlink" xlink:title="intermediate sensillum" id="ABBRID0E6KBG" xlink:type="simple">IS</abbrev>) pointed at apex and arranged in three longitudinal groups, and several fimbriate lamellae (<abbrev xmlns:xlink="http://www.w3.org/1999/xlink" xlink:title="fimbriate lamella" id="ABBRID0EDLBG" xlink:type="simple">FL</abbrev>) deeply incised into long pointed processes (Fig. <xref ref-type="fig" rid="F6">6D</xref>); proximal plate bearing molar plate (Fig. <xref ref-type="fig" rid="F6">6C, D</xref>) consisting of 14 broad serrated limbs (<abbrev xmlns:xlink="http://www.w3.org/1999/xlink" xlink:title="serrate limb" id="ABBRID0EPLBG" xlink:type="simple">SL</abbrev>) with stoutly chitinous spines at apices and one smooth limb (<abbrev xmlns:xlink="http://www.w3.org/1999/xlink" xlink:title="smooth limb" id="ABBRID0ETLBG" xlink:type="simple">SmL</abbrev>), wide granulated zone, 13 salivary ostioles (<abbrev xmlns:xlink="http://www.w3.org/1999/xlink" xlink:title="salivary ostiole" id="ABBRID0EXLBG" xlink:type="simple">SaO</abbrev>) arranged roughly in two rows (Fig. <xref ref-type="fig" rid="F6">6C</xref>), seven molar processes (<abbrev xmlns:xlink="http://www.w3.org/1999/xlink" xlink:title="molar process" id="ABBRID0E6LBG" xlink:type="simple">MPr</abbrev>) and seven molar combs (<abbrev xmlns:xlink="http://www.w3.org/1999/xlink" xlink:title="molar comb" id="ABBRID0EDMBG" xlink:type="simple">MC</abbrev>) with regularly arranged teeth.</p><fig id="F6" position="float" orientation="portrait"><object-id xmlns:xlink="http://www.w3.org/1999/xlink" content-type="doi" xlink:type="simple">10.3897/zookeys.1247.155348.figure6</object-id><object-id xmlns:xlink="http://www.w3.org/1999/xlink" content-type="arpha" xlink:type="simple">F1D3B925-A1DA-5422-962C-CAAE6CC62D62</object-id><label>Figure 6.</label><caption><p><italic><tp:taxon-name><tp:taxon-name-part taxon-name-part-type="genus" reg="Eudigraphis">Eudigraphis</tp:taxon-name-part><tp:taxon-name-part taxon-name-part-type="species" reg="huadongensis">huadongensis</tp:taxon-name-part></tp:taxon-name></italic> sp. nov. mandible. <bold>A.</bold> Overall view; <bold>B.</bold> Comb-lobe; <bold>C.</bold> Proximal plate showing 13 salivary ostioles (<abbrev xmlns:xlink="http://www.w3.org/1999/xlink" xlink:title="salivary ostiole" id="ABBRID0EANBG" xlink:type="simple">SaO</abbrev>); <bold>D.</bold> Intermediate lobe and proximal plate showing fine structures Abbreviations: <abbrev xmlns:xlink="http://www.w3.org/1999/xlink" xlink:title="fimbriate lamella" id="ABBRID0EGNBG" xlink:type="simple">FL</abbrev>–fimbriate lamella; <abbrev xmlns:xlink="http://www.w3.org/1999/xlink" xlink:title="intermediate sensillum" id="ABBRID0EKNBG" xlink:type="simple">IS</abbrev>–intermediate sensillum; <abbrev xmlns:xlink="http://www.w3.org/1999/xlink" xlink:title="molar comb" id="ABBRID0EONBG" xlink:type="simple">MC</abbrev>–molar comb; <abbrev xmlns:xlink="http://www.w3.org/1999/xlink" xlink:title="molar process" id="ABBRID0ESNBG" xlink:type="simple">MPr</abbrev>–molar process; <abbrev xmlns:xlink="http://www.w3.org/1999/xlink" xlink:title="serrate limb" id="ABBRID0EWNBG" xlink:type="simple">SL</abbrev>–serrate limb; <abbrev xmlns:xlink="http://www.w3.org/1999/xlink" xlink:title="smooth limb" id="ABBRID0E1NBG" xlink:type="simple">SmL</abbrev>–smooth limb. Scale bars: 50 μm.</p></caption><graphic xmlns:xlink="http://www.w3.org/1999/xlink" xlink:href="zookeys-1247-063_article-155348__-g006.jpg" position="float" orientation="portrait" xlink:type="simple" id="oo_1379393.jpg"><uri content-type="original_file" xlink:type="simple">https://binary.pensoft.net/fig/1379393</uri></graphic></fig><p><bold><italic>Trunk</italic></bold> composed of ten tergites, nine pleural projections and telson (Fig. <xref ref-type="fig" rid="F2">2</xref>). Collum with trichome sockets arranged in two oval-shaped groups in lateral positions opposite each other, connected by a single posterior row of trichome sockets in the middle (Figs <xref ref-type="fig" rid="F3">3B</xref>, <xref ref-type="fig" rid="F7">7A</xref>), with 50+48 trichome sockets in holotype (Figs <xref ref-type="fig" rid="F3">3B</xref>, <xref ref-type="fig" rid="F7">7D</xref>), and five trichome sockets on each lateral protuberance in holotype (Figs <xref ref-type="fig" rid="F3">3B</xref>, <xref ref-type="fig" rid="F7">7A</xref>), with 86–103 in total and five or six on lateral protuberance each side in paratypes (Table <xref ref-type="table" rid="T2">2</xref>). Tergite II with 62+61 trichomes in holotype (Figs <xref ref-type="fig" rid="F3">3C</xref>, <xref ref-type="fig" rid="F7">7B</xref>), 103–132 in total in paratypes connected by a continuous posterior row of trichomes. Tergites II–X exhibit a consistent pattern of trichome insertions. Tergite X with fewer trichomes than other tergites (Figs <xref ref-type="fig" rid="F3">3D</xref>, <xref ref-type="fig" rid="F7">7C</xref>), 76 in holotype and 64–110 in paratypes. The number of trichomes for each tergite is given in Table <xref ref-type="table" rid="T2">2</xref>.</p><table-wrap id="T2" position="float" orientation="portrait"><label>Table 2.</label><caption><p>Number of trichome sockets on tergites of <italic><tp:taxon-name><tp:taxon-name-part taxon-name-part-type="genus" reg="Eudigraphis">Eudigraphis</tp:taxon-name-part><tp:taxon-name-part taxon-name-part-type="species" reg="huadongensis">huadongensis</tp:taxon-name-part></tp:taxon-name></italic> sp. nov. (holotype in brackets).</p></caption><table id="TID0EM4BG" rules="all"><tbody><tr><th rowspan="1" colspan="1">Tergites</th><th rowspan="1" colspan="1">Number of sockets (<italic>n</italic> = 45)</th></tr><tr><td rowspan="1" colspan="1">I</td><td rowspan="1" colspan="1">86–103 (98)</td></tr><tr><td rowspan="1" colspan="1">II</td><td rowspan="1" colspan="1">103–132 (123)</td></tr><tr><td rowspan="1" colspan="1">III</td><td rowspan="1" colspan="1">103–124 (119)</td></tr><tr><td rowspan="1" colspan="1">IV</td><td rowspan="1" colspan="1">109–132 (114)</td></tr><tr><td rowspan="1" colspan="1">V</td><td rowspan="1" colspan="1">120–144 (129)</td></tr><tr><td rowspan="1" colspan="1">VI</td><td rowspan="1" colspan="1">110–151 (134)</td></tr><tr><td rowspan="1" colspan="1">VII</td><td rowspan="1" colspan="1">112–145 (124)</td></tr><tr><td rowspan="1" colspan="1">VIII</td><td rowspan="1" colspan="1">104–144 (126)</td></tr><tr><td rowspan="1" colspan="1">IX</td><td rowspan="1" colspan="1">94–132 (108)</td></tr><tr><td rowspan="1" colspan="1">X</td><td rowspan="1" colspan="1">64–110 (76)</td></tr></tbody></table></table-wrap><fig id="F7" position="float" orientation="portrait"><object-id xmlns:xlink="http://www.w3.org/1999/xlink" content-type="doi" xlink:type="simple">10.3897/zookeys.1247.155348.figure7</object-id><object-id xmlns:xlink="http://www.w3.org/1999/xlink" content-type="arpha" xlink:type="simple">8193B7BD-C30D-5A6B-AEA1-0E7DF87FD74B</object-id><label>Figure 7.</label><caption><p><italic><tp:taxon-name><tp:taxon-name-part taxon-name-part-type="genus" reg="Eudigraphis">Eudigraphis</tp:taxon-name-part><tp:taxon-name-part taxon-name-part-type="species" reg="huadongensis">huadongensis</tp:taxon-name-part></tp:taxon-name></italic> sp. nov. <bold>A.</bold> Collum; <bold>B.</bold> Tergite II; <bold>C.</bold> Tergite; <bold>X.</bold> And telson, showing trichomes; <bold>D.</bold> Trichome sockets of collum, left side; <bold>E.</bold> Ornamental trichome sockets of telson, left side; <bold>F.</bold> Female genital vulvae; <bold>G.</bold> Male penis; <bold>H.</bold> Eye and trichobothria under scanning electronic microscope; <bold>I.</bold> Antennal articles VI and VII; <bold>J.</bold> Telotarsus-claw. Abbreviations: c–claw; l–lamella process; p–posterior lateral process; s–setiform process. Scale bars: 50 μm (<bold>A–C, F–G</bold>); 20 μm (<bold>D</bold>–<bold>E, H–J</bold>).</p></caption><graphic xmlns:xlink="http://www.w3.org/1999/xlink" xlink:href="zookeys-1247-063_article-155348__-g007.jpg" position="float" orientation="portrait" xlink:type="simple" id="oo_1379394.jpg"><uri content-type="original_file" xlink:type="simple">https://binary.pensoft.net/fig/1379394</uri></graphic></fig><p><bold><italic>Legs</italic>.</bold> Leg 1 lacks tarsus 1. Chaetotaxy (setae on each leg article) (Table <xref ref-type="table" rid="T3">3</xref>): coxa 1: one seta, coxa 2: two setae, coxae 3–13: 0–4 setae; prefemur with one seta; femur usually with one large, long seta and one short seta in similar shape (Fig. <xref ref-type="fig" rid="F4">4E, F</xref>), short seta sometimes absent on legs 1 and 13; tibia with one short seta (Fig. <xref ref-type="fig" rid="F4">4E, F</xref>), occasionally absent on legs 11–13; post-femur and tarsus 1 without seta, and tarsus 2 with one pointed seta. Large and long setae on legs with coniform pleated base (Figs <xref ref-type="fig" rid="F4">4C</xref>, <xref ref-type="fig" rid="F4">4E</xref>, <xref ref-type="fig" rid="F5">5J</xref>). Pointed setae on tarsus 2 with acute triangular base (Figs <xref ref-type="fig" rid="F4">4D</xref>, <xref ref-type="fig" rid="F4">4E</xref>, <xref ref-type="fig" rid="F5">5K</xref>).</p><table-wrap id="T3" position="float" orientation="portrait"><label>Table 3.</label><caption><p>Leg chaetotaxy of <italic><tp:taxon-name><tp:taxon-name-part taxon-name-part-type="genus" reg="Eudigraphis">Eudigraphis</tp:taxon-name-part><tp:taxon-name-part taxon-name-part-type="species" reg="huadongensis">huadongensis</tp:taxon-name-part></tp:taxon-name></italic> sp. nov. (holotype in brackets).</p></caption><table id="TID0EICAI" rules="all"><tbody><tr><th rowspan="2" colspan="1">Legs</th><th rowspan="1" colspan="7">Podomeres</th></tr><tr><th rowspan="1" colspan="1">coxa</th><th rowspan="1" colspan="1">prefemur</th><th rowspan="1" colspan="1">femur</th><th rowspan="1" colspan="1">post-femur</th><th rowspan="1" colspan="1">tibia</th><th rowspan="1" colspan="1">tarsus 1</th><th rowspan="1" colspan="1">tarsus 2</th></tr><tr><td rowspan="1" colspan="1">1</td><td rowspan="1" colspan="1">1 (1) <sup>a</sup></td><td rowspan="1" colspan="1">1 (1) <sup>a</sup></td><td rowspan="1" colspan="1">1(1) <sup>a</sup></td><td rowspan="1" colspan="1">-</td><td rowspan="1" colspan="1">1 (1) <sup>c</sup></td><td rowspan="1" colspan="1">/</td><td rowspan="1" colspan="1">1 (1) <sup>d</sup></td></tr><tr><td rowspan="1" colspan="1">2</td><td rowspan="1" colspan="1">2 (2)</td><td rowspan="1" colspan="1">1 (1)</td><td rowspan="1" colspan="1">2(2) <sup>b</sup></td><td rowspan="1" colspan="1">-</td><td rowspan="1" colspan="1">1 (1)</td><td rowspan="1" colspan="1">-</td><td rowspan="1" colspan="1">1 (1)</td></tr><tr><td rowspan="1" colspan="1">3</td><td rowspan="1" colspan="1">2–3 (3)</td><td rowspan="1" colspan="1">1 (1)</td><td rowspan="1" colspan="1">2(2)</td><td rowspan="1" colspan="1">-</td><td rowspan="1" colspan="1">1 (1)</td><td rowspan="1" colspan="1">-</td><td rowspan="1" colspan="1">1 (1)</td></tr><tr><td rowspan="1" colspan="1">4</td><td rowspan="1" colspan="1">2–4 (4)</td><td rowspan="1" colspan="1">1 (1)</td><td rowspan="1" colspan="1">2(2)</td><td rowspan="1" colspan="1">-</td><td rowspan="1" colspan="1">1 (1)</td><td rowspan="1" colspan="1">-</td><td rowspan="1" colspan="1">1 (1)</td></tr><tr><td rowspan="1" colspan="1">5</td><td rowspan="1" colspan="1">2–4 (2)</td><td rowspan="1" colspan="1">1 (1)</td><td rowspan="1" colspan="1">2(2)</td><td rowspan="1" colspan="1">-</td><td rowspan="1" colspan="1">1 (1)</td><td rowspan="1" colspan="1">-</td><td rowspan="1" colspan="1">1 (1)</td></tr><tr><td rowspan="1" colspan="1">6</td><td rowspan="1" colspan="1">2–3 (3)</td><td rowspan="1" colspan="1">1 (1)</td><td rowspan="1" colspan="1">2(2)</td><td rowspan="1" colspan="1">-</td><td rowspan="1" colspan="1">1 (1)</td><td rowspan="1" colspan="1">-</td><td rowspan="1" colspan="1">1 (1)</td></tr><tr><td rowspan="1" colspan="1">7</td><td rowspan="1" colspan="1">2–3 (2)</td><td rowspan="1" colspan="1">1 (1)</td><td rowspan="1" colspan="1">2(2)</td><td rowspan="1" colspan="1">-</td><td rowspan="1" colspan="1">1 (1)</td><td rowspan="1" colspan="1">-</td><td rowspan="1" colspan="1">1 (1)</td></tr><tr><td rowspan="1" colspan="1">8</td><td rowspan="1" colspan="1">2–3 (2)</td><td rowspan="1" colspan="1">1 (1)</td><td rowspan="1" colspan="1">2(2)</td><td rowspan="1" colspan="1">-</td><td rowspan="1" colspan="1">1 (1)</td><td rowspan="1" colspan="1">-</td><td rowspan="1" colspan="1">1 (1)</td></tr><tr><td rowspan="1" colspan="1">9</td><td rowspan="1" colspan="1">2–3 (2)</td><td rowspan="1" colspan="1">1 (1)</td><td rowspan="1" colspan="1">2(2)</td><td rowspan="1" colspan="1">-</td><td rowspan="1" colspan="1">1 (1)</td><td rowspan="1" colspan="1">-</td><td rowspan="1" colspan="1">1 (1)</td></tr><tr><td rowspan="1" colspan="1">10</td><td rowspan="1" colspan="1">2 (2)</td><td rowspan="1" colspan="1">1 (1)</td><td rowspan="1" colspan="1">2(2)</td><td rowspan="1" colspan="1">-</td><td rowspan="1" colspan="1">1 (1)</td><td rowspan="1" colspan="1">-</td><td rowspan="1" colspan="1">1 (1)</td></tr><tr><td rowspan="1" colspan="1">11</td><td rowspan="1" colspan="1">1–2 (1)</td><td rowspan="1" colspan="1">1 (1)</td><td rowspan="1" colspan="1">2(2)</td><td rowspan="1" colspan="1">-</td><td rowspan="1" colspan="1">0–1 (0)</td><td rowspan="1" colspan="1">-</td><td rowspan="1" colspan="1">1 (1)</td></tr><tr><td rowspan="1" colspan="1">12</td><td rowspan="1" colspan="1">1–2 (1)</td><td rowspan="1" colspan="1">1 (1)</td><td rowspan="1" colspan="1">2(2)</td><td rowspan="1" colspan="1">-</td><td rowspan="1" colspan="1">0–1 (0)</td><td rowspan="1" colspan="1">-</td><td rowspan="1" colspan="1">1 (1)</td></tr><tr><td rowspan="1" colspan="1">13</td><td rowspan="1" colspan="1">0–2 (0)</td><td rowspan="1" colspan="1">1 (1)</td><td rowspan="1" colspan="1">1–2 (2)</td><td rowspan="1" colspan="1">-</td><td rowspan="1" colspan="1">0–1 (0)</td><td rowspan="1" colspan="1">-</td><td rowspan="1" colspan="1">1 (1)</td></tr></tbody></table><table-wrap-foot><fn><p>Notes. <sup>a</sup> large seta; <sup>b</sup> 1 large seta and 1 short seta; <sup>c</sup> short seta; <sup>d</sup> pointed seta.</p></fn></table-wrap-foot></table-wrap><p>Telotarsus short, with a robust and pointed claw, narrow posterior lateral process, equal to half length of claw, anterior setiform process longer than claw, and a large, triangular lamella (Figs <xref ref-type="fig" rid="F4">4G</xref>, <xref ref-type="fig" rid="F7">7J</xref>).</p><p><bold><italic>Sex organ</italic>.</bold> Female with paired genital vulvae between coxa of leg 2, each consists of three plates: one large upper plate with six short setae, two small lower plates each with five setae (Fig. <xref ref-type="fig" rid="F7">7F</xref>). Male with paired penes between coxa 2 and two pairs of coxal glands on coxal plates of legs 8 and 9, each penis with eight short setae (Fig. <xref ref-type="fig" rid="F7">7G</xref>). All short setae on sex organs similar to the larger leg setae.</p><p><bold><italic>Telson</italic>.</bold> Ornamental trichomes arranged either side dorsal to the caudal bundle (Fig. <xref ref-type="fig" rid="F7">7C</xref>), with 13+13 trichomes ‘a’ (holotype) (Figs <xref ref-type="fig" rid="F4">4H</xref>, <xref ref-type="fig" rid="F7">7E</xref>), and 11–17 trichomes ‘a’ on each side in paratypes (some asymmetry present). All have a single trichome ‘b’ and three trichome ‘c’ with large protruding base sockets <abbrev xmlns:xlink="http://www.w3.org/1999/xlink" xlink:title="trichome sockets on the dorsal side of the telson" id="ABBRID0EEEAI" xlink:type="simple">c1</abbrev>, c2 and c3 arranged in a triangle (Figs <xref ref-type="fig" rid="F4">4H</xref>, <xref ref-type="fig" rid="F7">7E</xref>). Circular indentation d present (Figs <xref ref-type="fig" rid="F4">4H</xref>, <xref ref-type="fig" rid="F7">7E</xref>).</p><p><bold><italic>Caudal bundles</italic></bold> composed of a bundle of uniform, long hooked trichomes (Fig. <xref ref-type="fig" rid="F7">7C</xref>). Females with two latero-sternal bundles of trichome sockets of nest trichomes. Males without nest trichomes, but with two groups of large trichome sockets ventrally. Hooked trichomes with a maximum of eight hooks.</p></tp:treatment-sec><tp:treatment-sec sec-type="variation" id="SECID0EDFAI"><title>Variation.</title><p>Among 52 adults observed, the number of trichomes on head, tergites, and telson are fairly variable and usually asymmetrical. The posterior of the vertex varied with 11–16 sockets in anterior row and 7–13 in posterior row. The ornamental trichomes showed asymmetry between sides: 12+14 in one specimen, 13+12 in two specimens, 15+14 in four specimens, 16+17 in two specimens and 13+16 in one specimen. The clypeo-labrum with 6+6 setae was observed in two specimens, 5+4 setae in five specimens, 4+4 setae in five specimens. Medial palp gnathochilarium with 21+21 conical sensilla was observed in five specimens. On the female genital vulvae, 7–11 setae were observed on the upper plate in ten specimens instead of more common six setae, and six setae (instead of five) on one of the lower plates in five specimens.</p></tp:treatment-sec><tp:treatment-sec sec-type="etymology" id="SECID0EIFAI"><title>Etymology.</title><p>The species was named after the Chinese words “Huadong” = “East China” which is the region where all type specimens were collected.</p></tp:treatment-sec><tp:treatment-sec sec-type="remarks" id="SECID0ENFAI"><title>Remarks.</title><p><italic><tp:taxon-name><tp:taxon-name-part taxon-name-part-type="genus" reg="Eudigraphis">Eudigraphis</tp:taxon-name-part><tp:taxon-name-part taxon-name-part-type="species" reg="huadongensis">huadongensis</tp:taxon-name-part></tp:taxon-name></italic> sp. nov. is similar to <italic><tp:taxon-name><tp:taxon-name-part taxon-name-part-type="genus" reg="Eudigraphis">E.</tp:taxon-name-part><tp:taxon-name-part taxon-name-part-type="species" reg="sinensis">sinensis</tp:taxon-name-part></tp:taxon-name></italic>, <italic><tp:taxon-name><tp:taxon-name-part taxon-name-part-type="genus" reg="Eudigraphis">E.</tp:taxon-name-part><tp:taxon-name-part taxon-name-part-type="species" reg="xishuangbanna">xishuangbanna</tp:taxon-name-part></tp:taxon-name></italic>, and <italic><tp:taxon-name><tp:taxon-name-part taxon-name-part-type="genus" reg="Eudigraphis">E.</tp:taxon-name-part><tp:taxon-name-part taxon-name-part-type="species" reg="taiwaniensis">taiwaniensis</tp:taxon-name-part></tp:taxon-name></italic> in having the same number of sensilla on antennal articles VI and VII, similar body color, and same number of sensilla on the medial palp of gnathochilarium. They can be distinguished by the number of sensilla on the lateral palp of gnathochilarium (12 in <italic><tp:taxon-name><tp:taxon-name-part taxon-name-part-type="genus" reg="Eudigraphis">E.</tp:taxon-name-part><tp:taxon-name-part taxon-name-part-type="species" reg="huadongensis">huadongensis</tp:taxon-name-part></tp:taxon-name></italic> sp. nov. and <italic><tp:taxon-name><tp:taxon-name-part taxon-name-part-type="genus" reg="Eudigraphis">E.</tp:taxon-name-part><tp:taxon-name-part taxon-name-part-type="species" reg="taiwaniensis">taiwaniensis</tp:taxon-name-part></tp:taxon-name></italic> vs 13 in <italic><tp:taxon-name><tp:taxon-name-part taxon-name-part-type="genus" reg="Eudigraphis">E.</tp:taxon-name-part><tp:taxon-name-part taxon-name-part-type="species" reg="sinensis">sinensis</tp:taxon-name-part></tp:taxon-name></italic>, 17 in <italic><tp:taxon-name><tp:taxon-name-part taxon-name-part-type="genus" reg="Eudigraphis">E.</tp:taxon-name-part><tp:taxon-name-part taxon-name-part-type="species" reg="xishuangbanna">xishuangbanna</tp:taxon-name-part></tp:taxon-name></italic>), mandible structures (one smooth limb on proximal plate in <italic><tp:taxon-name><tp:taxon-name-part taxon-name-part-type="genus" reg="Eudigraphis">E.</tp:taxon-name-part><tp:taxon-name-part taxon-name-part-type="species" reg="huadongensis">huadongensis</tp:taxon-name-part></tp:taxon-name></italic> sp. nov. vs two or three in others), labrum (with 2+2 lamellae in <italic><tp:taxon-name><tp:taxon-name-part taxon-name-part-type="genus" reg="Eudigraphis">E.</tp:taxon-name-part><tp:taxon-name-part taxon-name-part-type="species" reg="huadongensis">huadongensis</tp:taxon-name-part></tp:taxon-name></italic> sp. nov. and <italic><tp:taxon-name><tp:taxon-name-part taxon-name-part-type="genus" reg="Eudigraphis">E.</tp:taxon-name-part><tp:taxon-name-part taxon-name-part-type="species" reg="taiwaniensis">taiwaniensis</tp:taxon-name-part></tp:taxon-name></italic> vs 3+3 in <italic><tp:taxon-name><tp:taxon-name-part taxon-name-part-type="genus" reg="Eudigraphis">E.</tp:taxon-name-part><tp:taxon-name-part taxon-name-part-type="species" reg="sinensis">sinensis</tp:taxon-name-part></tp:taxon-name></italic>, 3+3 or 4+4 in <italic><tp:taxon-name><tp:taxon-name-part taxon-name-part-type="genus" reg="Eudigraphis">E.</tp:taxon-name-part><tp:taxon-name-part taxon-name-part-type="species" reg="xishuangbanna">xishuangbanna</tp:taxon-name-part></tp:taxon-name></italic>), shape of large seta on legs (coniform base without other affiliated structures in <italic><tp:taxon-name><tp:taxon-name-part taxon-name-part-type="genus" reg="Eudigraphis">E.</tp:taxon-name-part><tp:taxon-name-part taxon-name-part-type="species" reg="huadongensis">huadongensis</tp:taxon-name-part></tp:taxon-name></italic> sp. nov. vs oval base with spines, pubescence, or processes in <italic><tp:taxon-name><tp:taxon-name-part taxon-name-part-type="genus" reg="Eudigraphis">Eudigraphis</tp:taxon-name-part></tp:taxon-name></italic> species), and number of hooks on caudal trichome (maximum eight in <italic><tp:taxon-name><tp:taxon-name-part taxon-name-part-type="genus" reg="Eudigraphis">E.</tp:taxon-name-part><tp:taxon-name-part taxon-name-part-type="species" reg="huadongensis">huadongensis</tp:taxon-name-part></tp:taxon-name></italic> sp. nov. vs maximum four or five in others). All seven species of the genus <italic><tp:taxon-name><tp:taxon-name-part taxon-name-part-type="genus" reg="Eudigraphis">Eudigraphis</tp:taxon-name-part></tp:taxon-name></italic> are compared in Table <xref ref-type="table" rid="T4">4</xref>.</p><table-wrap id="T4" position="float" orientation="portrait"><label>Table 4.</label><caption><p>Comparison of world species of genus <italic><tp:taxon-name><tp:taxon-name-part taxon-name-part-type="genus" reg="Eudigraphis">Eudigraphis</tp:taxon-name-part></tp:taxon-name></italic>. Abbreviations used are explained in Materials and methods.</p></caption><table id="TID0EJZAI" rules="all"><tbody><tr><th rowspan="1" colspan="2">Characters</th><th rowspan="1" colspan="1"><italic><tp:taxon-name><tp:taxon-name-part taxon-name-part-type="genus" reg="Eudigraphis">E.</tp:taxon-name-part><tp:taxon-name-part taxon-name-part-type="species" reg="huadongensis">huadongensis</tp:taxon-name-part></tp:taxon-name></italic> sp. nov.</th><th rowspan="1" colspan="1">
                      <italic>
                        <tp:taxon-name><tp:taxon-name-part taxon-name-part-type="genus" reg="Eudigraphis">E.</tp:taxon-name-part><tp:taxon-name-part taxon-name-part-type="species" reg="sinensis">sinensis</tp:taxon-name-part></tp:taxon-name>
                      </italic>
                    </th><th rowspan="1" colspan="1">
                      <italic>
                        <tp:taxon-name><tp:taxon-name-part taxon-name-part-type="genus" reg="Eudigraphis">E.</tp:taxon-name-part><tp:taxon-name-part taxon-name-part-type="species" reg="xishuangbanna">xishuangbanna</tp:taxon-name-part></tp:taxon-name>
                      </italic>
                    </th><th rowspan="1" colspan="1">
                      <italic>
                        <tp:taxon-name><tp:taxon-name-part taxon-name-part-type="genus" reg="Eudigraphis">E.</tp:taxon-name-part><tp:taxon-name-part taxon-name-part-type="species" reg="taiwaniensis">taiwaniensis</tp:taxon-name-part></tp:taxon-name>
                      </italic>
                    </th><th rowspan="1" colspan="1">
                      <italic>
                        <tp:taxon-name><tp:taxon-name-part taxon-name-part-type="genus" reg="Eudigraphis">E.</tp:taxon-name-part><tp:taxon-name-part taxon-name-part-type="species" reg="takakuwai">takakuwai</tp:taxon-name-part></tp:taxon-name>
                      </italic>
                    </th><th rowspan="1" colspan="1">
                      <italic>
                        <tp:taxon-name><tp:taxon-name-part taxon-name-part-type="genus" reg="Eudigraphis">E.</tp:taxon-name-part><tp:taxon-name-part taxon-name-part-type="species" reg="nigricans">nigricans</tp:taxon-name-part></tp:taxon-name>
                      </italic>
                    </th><th rowspan="1" colspan="1">
                      <italic>
                        <tp:taxon-name><tp:taxon-name-part taxon-name-part-type="genus" reg="Eudigraphis">E.</tp:taxon-name-part><tp:taxon-name-part taxon-name-part-type="species" reg="kinutensis">kinutensis</tp:taxon-name-part></tp:taxon-name>
                      </italic>
                    </th></tr><tr><td rowspan="1" colspan="2">
                      <bold>Distribution</bold>
                    </td><td rowspan="1" colspan="1">China (Jiangsu, Shanghai, Zhejiang)</td><td rowspan="1" colspan="1">China (Jiangsu, Zhejiang)</td><td rowspan="1" colspan="1">China (Yunnan)</td><td rowspan="1" colspan="1">China (Taiwan)</td><td rowspan="1" colspan="1">Japan</td><td rowspan="1" colspan="1">China (Zhejiang, Jiangsu); Japan</td><td rowspan="1" colspan="1">Japan</td></tr><tr><td rowspan="1" colspan="2">
                      <bold>Body length (mm)</bold>
                    </td><td rowspan="1" colspan="1">3.0–3.6</td><td rowspan="1" colspan="1">2.4–2.8</td><td rowspan="1" colspan="1">3.5–4.0</td><td rowspan="1" colspan="1">2.9–3.3</td><td rowspan="1" colspan="1">3.8–4.5</td><td rowspan="1" colspan="1">3.0–4.2</td><td rowspan="1" colspan="1">2.5–3.0</td></tr><tr><td rowspan="1" colspan="2">
                      <bold>Coloration</bold>
                    </td><td rowspan="1" colspan="1">evenly yellowish brown</td><td rowspan="1" colspan="1">evenly yellowish brown</td><td rowspan="1" colspan="1">?</td><td rowspan="1" colspan="1">body yellowish brown</td><td rowspan="1" colspan="1">body cream yellow</td><td rowspan="1" colspan="1">head black, body dorsally cream yellow with two rows of blackish brown stripes</td><td rowspan="1" colspan="1">body gray</td></tr><tr><td rowspan="1" colspan="2">
                      <bold>Habitats</bold>
                    </td><td rowspan="1" colspan="1">forest floor</td><td rowspan="1" colspan="1">under the bark of trees</td><td rowspan="1" colspan="1">under the bark of trees</td><td rowspan="1" colspan="1">forest floor</td><td rowspan="1" colspan="1">forest floor or under the bark of trees</td><td rowspan="1" colspan="1">sea cliffs in Japan; under the bark of a tree or in the litter of forests in China.</td><td rowspan="1" colspan="1">under the bark of trees</td></tr><tr><td rowspan="2" colspan="1">
                      <bold>Sensilla on antenna</bold>
                    </td><td rowspan="1" colspan="1">
                      <bold>article VI</bold>
                    </td><td rowspan="1" colspan="1"><abbrev xmlns:xlink="http://www.w3.org/1999/xlink" xlink:title="anterior thick sensillum" id="ABBRID0EMTAI" xlink:type="simple">Ta</abbrev>, s, <abbrev xmlns:xlink="http://www.w3.org/1999/xlink" xlink:title="intermediate thick sensillum" id="ABBRID0EQTAI" xlink:type="simple">Ti</abbrev>, <abbrev xmlns:xlink="http://www.w3.org/1999/xlink" xlink:title="posterior thick sensillum" id="ABBRID0EUTAI" xlink:type="simple">Tp</abbrev>, c</td><td rowspan="1" colspan="1"><abbrev xmlns:xlink="http://www.w3.org/1999/xlink" xlink:title="anterior thick sensillum" id="ABBRID0E3TAI" xlink:type="simple">Ta</abbrev>, s, <abbrev xmlns:xlink="http://www.w3.org/1999/xlink" xlink:title="intermediate thick sensillum" id="ABBRID0EAUAI" xlink:type="simple">Ti</abbrev>, <abbrev xmlns:xlink="http://www.w3.org/1999/xlink" xlink:title="posterior thick sensillum" id="ABBRID0EEUAI" xlink:type="simple">Tp</abbrev>, c</td><td rowspan="1" colspan="1"><abbrev xmlns:xlink="http://www.w3.org/1999/xlink" xlink:title="anterior thick sensillum" id="ABBRID0EMUAI" xlink:type="simple">Ta</abbrev>, s, <abbrev xmlns:xlink="http://www.w3.org/1999/xlink" xlink:title="intermediate thick sensillum" id="ABBRID0EQUAI" xlink:type="simple">Ti</abbrev>, <abbrev xmlns:xlink="http://www.w3.org/1999/xlink" xlink:title="posterior thick sensillum" id="ABBRID0EUUAI" xlink:type="simple">Tp</abbrev>, c</td><td rowspan="1" colspan="1"><abbrev xmlns:xlink="http://www.w3.org/1999/xlink" xlink:title="anterior thick sensillum" id="ABBRID0E3UAI" xlink:type="simple">Ta</abbrev>, s, <abbrev xmlns:xlink="http://www.w3.org/1999/xlink" xlink:title="intermediate thick sensillum" id="ABBRID0EAVAI" xlink:type="simple">Ti</abbrev>, <abbrev xmlns:xlink="http://www.w3.org/1999/xlink" xlink:title="posterior thick sensillum" id="ABBRID0EEVAI" xlink:type="simple">Tp</abbrev>, c</td><td rowspan="1" colspan="1"><abbrev xmlns:xlink="http://www.w3.org/1999/xlink" xlink:title="anterior thick sensillum" id="ABBRID0EMVAI" xlink:type="simple">Ta</abbrev>, <abbrev xmlns:xlink="http://www.w3.org/1999/xlink" xlink:title="intermediate thick sensillum" id="ABBRID0EQVAI" xlink:type="simple">Ti</abbrev>, <abbrev xmlns:xlink="http://www.w3.org/1999/xlink" xlink:title="posterior thick sensillum" id="ABBRID0EUVAI" xlink:type="simple">Tp</abbrev></td><td rowspan="1" colspan="1"><abbrev xmlns:xlink="http://www.w3.org/1999/xlink" xlink:title="anterior thick sensillum" id="ABBRID0E2VAI" xlink:type="simple">Ta</abbrev>, <abbrev xmlns:xlink="http://www.w3.org/1999/xlink" xlink:title="intermediate thick sensillum" id="ABBRID0E6VAI" xlink:type="simple">Ti</abbrev>, <abbrev xmlns:xlink="http://www.w3.org/1999/xlink" xlink:title="posterior thick sensillum" id="ABBRID0EDWAI" xlink:type="simple">Tp</abbrev></td><td rowspan="1" colspan="1"><abbrev xmlns:xlink="http://www.w3.org/1999/xlink" xlink:title="anterior thick sensillum" id="ABBRID0EKWAI" xlink:type="simple">Ta</abbrev>, <abbrev xmlns:xlink="http://www.w3.org/1999/xlink" xlink:title="intermediate thick sensillum" id="ABBRID0EOWAI" xlink:type="simple">Ti</abbrev>, <abbrev xmlns:xlink="http://www.w3.org/1999/xlink" xlink:title="posterior thick sensillum" id="ABBRID0ESWAI" xlink:type="simple">Tp</abbrev></td></tr><tr><td rowspan="1" colspan="1">
                      <bold>article VII</bold>
                    </td><td rowspan="1" colspan="1"><abbrev xmlns:xlink="http://www.w3.org/1999/xlink" xlink:title="anterior thick sensillum" id="ABBRID0EAXAI" xlink:type="simple">Ta</abbrev>, s, <abbrev xmlns:xlink="http://www.w3.org/1999/xlink" xlink:title="posterior thick sensillum" id="ABBRID0EEXAI" xlink:type="simple">Tp</abbrev>, c</td><td rowspan="1" colspan="1"><abbrev xmlns:xlink="http://www.w3.org/1999/xlink" xlink:title="anterior thick sensillum" id="ABBRID0EMXAI" xlink:type="simple">Ta</abbrev>, s, <abbrev xmlns:xlink="http://www.w3.org/1999/xlink" xlink:title="posterior thick sensillum" id="ABBRID0EQXAI" xlink:type="simple">Tp</abbrev>, c</td><td rowspan="1" colspan="1"><abbrev xmlns:xlink="http://www.w3.org/1999/xlink" xlink:title="anterior thick sensillum" id="ABBRID0EYXAI" xlink:type="simple">Ta</abbrev>, s, <abbrev xmlns:xlink="http://www.w3.org/1999/xlink" xlink:title="posterior thick sensillum" id="ABBRID0E3XAI" xlink:type="simple">Tp</abbrev>, c</td><td rowspan="1" colspan="1"><abbrev xmlns:xlink="http://www.w3.org/1999/xlink" xlink:title="anterior thick sensillum" id="ABBRID0EEYAI" xlink:type="simple">Ta</abbrev>, s, <abbrev xmlns:xlink="http://www.w3.org/1999/xlink" xlink:title="posterior thick sensillum" id="ABBRID0EIYAI" xlink:type="simple">Tp</abbrev>, c</td><td rowspan="1" colspan="1"><abbrev xmlns:xlink="http://www.w3.org/1999/xlink" xlink:title="anterior thick sensillum" id="ABBRID0EQYAI" xlink:type="simple">Ta</abbrev>, <abbrev xmlns:xlink="http://www.w3.org/1999/xlink" xlink:title="posterior thick sensillum" id="ABBRID0EUYAI" xlink:type="simple">Tp</abbrev></td><td rowspan="1" colspan="1"><abbrev xmlns:xlink="http://www.w3.org/1999/xlink" xlink:title="anterior thick sensillum" id="ABBRID0E2YAI" xlink:type="simple">Ta</abbrev>, <abbrev xmlns:xlink="http://www.w3.org/1999/xlink" xlink:title="posterior thick sensillum" id="ABBRID0E6YAI" xlink:type="simple">Tp</abbrev></td><td rowspan="1" colspan="1"><abbrev xmlns:xlink="http://www.w3.org/1999/xlink" xlink:title="anterior thick sensillum" id="ABBRID0EGZAI" xlink:type="simple">Ta</abbrev>, <abbrev xmlns:xlink="http://www.w3.org/1999/xlink" xlink:title="posterior thick sensillum" id="ABBRID0EKZAI" xlink:type="simple">Tp</abbrev></td></tr><tr><td rowspan="7" colspan="1">
                      <bold>Mandible</bold>
                    </td><td rowspan="1" colspan="1">
                      <bold>comb lobe</bold>
                    </td><td rowspan="1" colspan="1">14 <abbrev xmlns:xlink="http://www.w3.org/1999/xlink" xlink:title="branched comb teeth" id="ABBRID0E5ZAI" xlink:type="simple">BT</abbrev> and 10 rows of <abbrev xmlns:xlink="http://www.w3.org/1999/xlink" xlink:title="simple comb teeth" id="ABBRID0EC1AI" xlink:type="simple">CT</abbrev></td><td rowspan="1" colspan="1">11–12 <abbrev xmlns:xlink="http://www.w3.org/1999/xlink" xlink:title="branched comb teeth" id="ABBRID0EJ1AI" xlink:type="simple">BT</abbrev> and 6 rows of <abbrev xmlns:xlink="http://www.w3.org/1999/xlink" xlink:title="simple comb teeth" id="ABBRID0EN1AI" xlink:type="simple">CT</abbrev></td><td rowspan="1" colspan="1">15 <abbrev xmlns:xlink="http://www.w3.org/1999/xlink" xlink:title="branched comb teeth" id="ABBRID0EU1AI" xlink:type="simple">BT</abbrev> and 8 rows of <abbrev xmlns:xlink="http://www.w3.org/1999/xlink" xlink:title="simple comb teeth" id="ABBRID0EY1AI" xlink:type="simple">CT</abbrev></td><td rowspan="1" colspan="1">14–15 <abbrev xmlns:xlink="http://www.w3.org/1999/xlink" xlink:title="branched comb teeth" id="ABBRID0E61AI" xlink:type="simple">BT</abbrev> and 10 rows of <abbrev xmlns:xlink="http://www.w3.org/1999/xlink" xlink:title="simple comb teeth" id="ABBRID0ED2AI" xlink:type="simple">CT</abbrev></td><td rowspan="1" colspan="1">16 <abbrev xmlns:xlink="http://www.w3.org/1999/xlink" xlink:title="branched comb teeth" id="ABBRID0EK2AI" xlink:type="simple">BT</abbrev> and 10 rows of <abbrev xmlns:xlink="http://www.w3.org/1999/xlink" xlink:title="simple comb teeth" id="ABBRID0EO2AI" xlink:type="simple">CT</abbrev></td><td rowspan="1" colspan="1">13 <abbrev xmlns:xlink="http://www.w3.org/1999/xlink" xlink:title="branched comb teeth" id="ABBRID0EV2AI" xlink:type="simple">BT</abbrev> and 8 rows of <abbrev xmlns:xlink="http://www.w3.org/1999/xlink" xlink:title="simple comb teeth" id="ABBRID0EZ2AI" xlink:type="simple">CT</abbrev></td><td rowspan="1" colspan="1">13 <abbrev xmlns:xlink="http://www.w3.org/1999/xlink" xlink:title="branched comb teeth" id="ABBRID0EA3AI" xlink:type="simple">BT</abbrev> and 7 rows of <abbrev xmlns:xlink="http://www.w3.org/1999/xlink" xlink:title="simple comb teeth" id="ABBRID0EE3AI" xlink:type="simple">CT</abbrev></td></tr><tr><td rowspan="1" colspan="1">
                      <bold>arrangement of <abbrev xmlns:xlink="http://www.w3.org/1999/xlink" xlink:title="intermediate sensillum" id="ABBRID0EO3AI" xlink:type="simple">IS</abbrev></bold>
                    </td><td rowspan="1" colspan="1">3 longitudinal groups</td><td rowspan="1" colspan="1">3 longitudinal groups</td><td rowspan="1" colspan="1">3 longitudinal groups</td><td rowspan="1" colspan="1">3 longitudinal groups</td><td rowspan="1" colspan="1">3 longitudinal groups</td><td rowspan="1" colspan="1">3 longitudinal groups</td><td rowspan="1" colspan="1">3 longitudinal groups</td></tr><tr><td rowspan="1" colspan="1">
                      <bold>number of <abbrev xmlns:xlink="http://www.w3.org/1999/xlink" xlink:title="serrate limb" id="ABBRID0EO4AI" xlink:type="simple">SL</abbrev></bold>
                    </td><td rowspan="1" colspan="1">14</td><td rowspan="1" colspan="1">15–18</td><td rowspan="1" colspan="1">14</td><td rowspan="1" colspan="1">16–18</td><td rowspan="1" colspan="1">16</td><td rowspan="1" colspan="1">17</td><td rowspan="1" colspan="1">13</td></tr><tr><td rowspan="1" colspan="1">
                      <bold>number of <abbrev xmlns:xlink="http://www.w3.org/1999/xlink" xlink:title="smooth limb" id="ABBRID0EO5AI" xlink:type="simple">SmL</abbrev></bold>
                    </td><td rowspan="1" colspan="1">1</td><td rowspan="1" colspan="1">2</td><td rowspan="1" colspan="1">3</td><td rowspan="1" colspan="1">2</td><td rowspan="1" colspan="1">3</td><td rowspan="1" colspan="1">2</td><td rowspan="1" colspan="1">5</td></tr><tr><td rowspan="1" colspan="1">
                      <bold>number of <abbrev xmlns:xlink="http://www.w3.org/1999/xlink" xlink:title="salivary ostiole" id="ABBRID0EO6AI" xlink:type="simple">SaO</abbrev></bold>
                    </td><td rowspan="1" colspan="1">13</td><td rowspan="1" colspan="1">10–13</td><td rowspan="1" colspan="1">9</td><td rowspan="1" colspan="1">12–16</td><td rowspan="1" colspan="1">27</td><td rowspan="1" colspan="1">13</td><td rowspan="1" colspan="1">14</td></tr><tr><td rowspan="1" colspan="1">
                      <bold>number of <abbrev xmlns:xlink="http://www.w3.org/1999/xlink" xlink:title="molar process" id="ABBRID0EOABI" xlink:type="simple">MPr</abbrev></bold>
                    </td><td rowspan="1" colspan="1">7</td><td rowspan="1" colspan="1">8</td><td rowspan="1" colspan="1">7</td><td rowspan="1" colspan="1">7</td><td rowspan="1" colspan="1">7</td><td rowspan="1" colspan="1">8</td><td rowspan="1" colspan="1">8</td></tr><tr><td rowspan="1" colspan="1">
                      <bold>number of <abbrev xmlns:xlink="http://www.w3.org/1999/xlink" xlink:title="molar comb" id="ABBRID0EOBBI" xlink:type="simple">MC</abbrev></bold>
                    </td><td rowspan="1" colspan="1">7</td><td rowspan="1" colspan="1">5–7</td><td rowspan="1" colspan="1">6</td><td rowspan="1" colspan="1">8</td><td rowspan="1" colspan="1">9</td><td rowspan="1" colspan="1">5</td><td rowspan="1" colspan="1">6</td></tr><tr><td rowspan="2" colspan="1">
                      <bold>Labrum</bold>
                    </td><td rowspan="1" colspan="1">
                      <bold>number of lamellae</bold>
                    </td><td rowspan="1" colspan="1">2+2</td><td rowspan="1" colspan="1">3+3</td><td rowspan="1" colspan="1">4+4 (3+3)</td><td rowspan="1" colspan="1">2+2</td><td rowspan="1" colspan="1">?</td><td rowspan="1" colspan="1">3+3</td><td rowspan="1" colspan="1">?</td></tr><tr><td rowspan="1" colspan="1">
                      <bold>clypeo-labral setae</bold>
                    </td><td rowspan="1" colspan="1">5+5</td><td rowspan="1" colspan="1">6+6</td><td rowspan="1" colspan="1">5+5 (7+7)</td><td rowspan="1" colspan="1">4+4</td><td rowspan="1" colspan="1">5+5</td><td rowspan="1" colspan="1">5+5 (6+6)</td><td rowspan="1" colspan="1">7</td></tr><tr><td rowspan="2" colspan="1">
                      <bold>Number of sockets on posterior vertex</bold>
                    </td><td rowspan="1" colspan="1">
                      <bold>anterior row</bold>
                    </td><td rowspan="1" colspan="1">11–16</td><td rowspan="1" colspan="1">11–13</td><td rowspan="1" colspan="1">13–19</td><td rowspan="1" colspan="1">20–27</td><td rowspan="1" colspan="1">10</td><td rowspan="1" colspan="1">20</td><td rowspan="1" colspan="1">20</td></tr><tr><td rowspan="1" colspan="1">
                      <bold>posterior row</bold>
                    </td><td rowspan="1" colspan="1">7–13</td><td rowspan="1" colspan="1">7–9</td><td rowspan="1" colspan="1">5–9</td><td rowspan="1" colspan="1">8–9</td><td rowspan="1" colspan="1">?</td><td rowspan="1" colspan="1">10</td><td rowspan="1" colspan="1">8</td></tr><tr><td rowspan="2" colspan="1">
                      <bold>Number of sensilla on Gnathochilarium</bold>
                    </td><td rowspan="1" colspan="1">
                      <bold>medial palp</bold>
                    </td><td rowspan="1" colspan="1">20–21</td><td rowspan="1" colspan="1">21</td><td rowspan="1" colspan="1">21</td><td rowspan="1" colspan="1">21</td><td rowspan="1" colspan="1">10</td><td rowspan="1" colspan="1">10</td><td rowspan="1" colspan="1">?</td></tr><tr><td rowspan="1" colspan="1">
                      <bold>lateral palp</bold>
                    </td><td rowspan="1" colspan="1">12</td><td rowspan="1" colspan="1">13</td><td rowspan="1" colspan="1">17</td><td rowspan="1" colspan="1">12</td><td rowspan="1" colspan="1">12</td><td rowspan="1" colspan="1">12</td><td rowspan="1" colspan="1">7</td></tr><tr><td rowspan="2" colspan="1">
                      <bold>Number of dorsal ornamental trichomes a</bold>
                    </td><td rowspan="1" colspan="1">
                      <bold>female</bold>
                    </td><td rowspan="1" colspan="1">11–17</td><td rowspan="1" colspan="1">9</td><td rowspan="1" colspan="1">14</td><td rowspan="1" colspan="1">15</td><td rowspan="1" colspan="1">?</td><td rowspan="1" colspan="1">5</td><td rowspan="1" colspan="1">?</td></tr><tr><td rowspan="1" colspan="1">
                      <bold>male</bold>
                    </td><td rowspan="1" colspan="1">11–13</td><td rowspan="1" colspan="1">5–6</td><td rowspan="1" colspan="1">5–6</td><td rowspan="1" colspan="1">12–13</td><td rowspan="1" colspan="1">?</td><td rowspan="1" colspan="1">4</td><td rowspan="1" colspan="1">?</td></tr><tr><td rowspan="1" colspan="2">
                      <bold>Shape of large setae on legs</bold>
                    </td><td rowspan="1" colspan="1">base coniform pleated</td><td rowspan="1" colspan="1">base oval, pleated with distal long spines</td><td rowspan="1" colspan="1">base oval, pleated with pubescence</td><td rowspan="1" colspan="1">base oval, pleated with two distal acute spinal processes</td><td rowspan="1" colspan="1">?</td><td rowspan="1" colspan="1">base coniform, smooth</td><td rowspan="1" colspan="1">?</td></tr><tr><td rowspan="1" colspan="2">
                      <bold>Number of hooks on caudal trichome</bold>
                    </td><td rowspan="1" colspan="1">3–8</td><td rowspan="1" colspan="1">3–4</td><td rowspan="1" colspan="1">2–5</td><td rowspan="1" colspan="1">3–4</td><td rowspan="1" colspan="1">3–4</td><td rowspan="1" colspan="1">3–6</td><td rowspan="1" colspan="1">3–5</td></tr></tbody></table></table-wrap></tp:treatment-sec><tp:treatment-sec><!--Section generated to contain objects referenced in tp:taxon-treatment.--><fig id="F8" position="float" orientation="portrait"><object-id xmlns:xlink="http://www.w3.org/1999/xlink" content-type="doi" xlink:type="simple">10.3897/zookeys.1247.155348.figure8</object-id><object-id xmlns:xlink="http://www.w3.org/1999/xlink" content-type="arpha" xlink:type="simple">18BA070E-DA6E-54A0-BC07-CFB6DAB21D98</object-id><label>Figure 8.</label><caption><p>Embryonic development of <italic><tp:taxon-name><tp:taxon-name-part taxon-name-part-type="genus" reg="Eudigraphis">Eudigraphis</tp:taxon-name-part><tp:taxon-name-part taxon-name-part-type="species" reg="huadongensis">huadongensis</tp:taxon-name-part></tp:taxon-name></italic> sp. nov. <bold>A.</bold> Adults and eggs; <bold>B.</bold> Eggs protected by caudal trichomes; <bold>C, D.</bold> Embryo of two weeks; <bold>E.</bold> Embryos with ommatidia pigments present; <bold>F.</bold> Embryos observed in the fourth week; <bold>G.</bold> Embryos and new-hatched juvenile; <bold>H.</bold> Juveniles of stadium I after 2 days; <bold>I.</bold> Juvenile of stadium I, showing brown caudal bundle.</p></caption><graphic xmlns:xlink="http://www.w3.org/1999/xlink" xlink:href="zookeys-1247-063_article-155348__-g008.jpg" position="float" orientation="portrait" xlink:type="simple" id="oo_1379395.jpg"><uri content-type="original_file" xlink:type="simple">https://binary.pensoft.net/fig/1379395</uri></graphic></fig><fig id="F9" position="float" orientation="portrait"><object-id xmlns:xlink="http://www.w3.org/1999/xlink" content-type="doi" xlink:type="simple">10.3897/zookeys.1247.155348.figure9</object-id><object-id xmlns:xlink="http://www.w3.org/1999/xlink" content-type="arpha" xlink:type="simple">F5D2B6FD-D5FD-5D54-9A01-F103F34A328E</object-id><label>Figure 9.</label><caption><p>Habitus of post-embryonic development stadia of <italic><tp:taxon-name><tp:taxon-name-part taxon-name-part-type="genus" reg="Eudigraphis">Eudigraphis</tp:taxon-name-part><tp:taxon-name-part taxon-name-part-type="species" reg="huadongensis">huadongensis</tp:taxon-name-part></tp:taxon-name></italic> sp. nov. <bold>A, B.</bold> Stadium I; <bold>C, D.</bold> Stadium II; <bold>E, F.</bold> Stadium III; <bold>G, H.</bold> Stadium IV; <bold>I, J.</bold> Stadium V; <bold>K, L.</bold> Stadium VI; <bold>M, N.</bold> Stadium VII <bold>O, P.</bold> Adult.</p></caption><graphic xmlns:xlink="http://www.w3.org/1999/xlink" xlink:href="zookeys-1247-063_article-155348__-g009.jpg" position="float" orientation="portrait" xlink:type="simple" id="oo_1379396.jpg"><uri content-type="original_file" xlink:type="simple">https://binary.pensoft.net/fig/1379396</uri></graphic></fig><fig id="F10" position="float" orientation="portrait"><object-id xmlns:xlink="http://www.w3.org/1999/xlink" content-type="doi" xlink:type="simple">10.3897/zookeys.1247.155348.figure10</object-id><object-id xmlns:xlink="http://www.w3.org/1999/xlink" content-type="arpha" xlink:type="simple">80EC3D33-36E8-58ED-AE68-5421EC922DA4</object-id><label>Figure 10.</label><caption><p>Circular representation of the mitogenome of <italic><tp:taxon-name><tp:taxon-name-part taxon-name-part-type="genus" reg="Eudigraphis">Eudigraphis</tp:taxon-name-part><tp:taxon-name-part taxon-name-part-type="species" reg="huadongensis">huadongensis</tp:taxon-name-part></tp:taxon-name></italic> sp. nov. The innermost circle shows the GC content; the middle circle shows the reads coverage, and the outermost circle shows the gene features, rRNA (yellow), tRNA (red), and CDS (dark blue). The photo in the center represents a live specimen.</p></caption><graphic xmlns:xlink="http://www.w3.org/1999/xlink" xlink:href="zookeys-1247-063_article-155348__-g010.jpg" position="float" orientation="portrait" xlink:type="simple" id="oo_1379397.jpg"><uri content-type="original_file" xlink:type="simple">https://binary.pensoft.net/fig/1379397</uri></graphic></fig><fig id="F11" position="float" orientation="portrait"><object-id xmlns:xlink="http://www.w3.org/1999/xlink" content-type="doi" xlink:type="simple">10.3897/zookeys.1247.155348.figure11</object-id><object-id xmlns:xlink="http://www.w3.org/1999/xlink" content-type="arpha" xlink:type="simple">D3C07F2C-9FEC-5CF2-80A1-9E1A7115CEDC</object-id><label>Figure 11.</label><caption><p>Comparison of gene arrangements in mtDNA of nine <tp:taxon-name><tp:taxon-name-part taxon-name-part-type="class">Diplopoda</tp:taxon-name-part></tp:taxon-name> species, including <italic><tp:taxon-name><tp:taxon-name-part taxon-name-part-type="genus" reg="Eudigraphis">Eudigraphis</tp:taxon-name-part><tp:taxon-name-part taxon-name-part-type="species" reg="huadongensis">huadongensis</tp:taxon-name-part></tp:taxon-name></italic> sp. nov. (in bold). <italic><tp:taxon-name><tp:taxon-name-part taxon-name-part-type="genus" reg="Prionobelum">Prionobelum</tp:taxon-name-part></tp:taxon-name></italic> sp. shares the ancestral arthropod ground pattern. Gene segments are not drawn to scale. Genes highlighted in pink have different relative positions compared to the ancestral arthropod ground pattern. Underlining indicates the gene is encoded on the opposite strand. CR: putative control region. (Figure adapted from <xref ref-type="bibr" rid="B3">Dong et al. 2016</xref>).</p></caption><graphic xmlns:xlink="http://www.w3.org/1999/xlink" xlink:href="zookeys-1247-063_article-155348__-g011.jpg" position="float" orientation="portrait" xlink:type="simple" id="oo_1379398.jpg"><uri content-type="original_file" xlink:type="simple">https://binary.pensoft.net/fig/1379398</uri></graphic></fig><fig id="F12" position="float" orientation="portrait"><object-id xmlns:xlink="http://www.w3.org/1999/xlink" content-type="doi" xlink:type="simple">10.3897/zookeys.1247.155348.figure12</object-id><object-id xmlns:xlink="http://www.w3.org/1999/xlink" content-type="arpha" xlink:type="simple">141F98E6-0731-556F-8A02-624013752C8F</object-id><label>Figure 12.</label><caption><p>Neighbor-Joining tree (Jukes-Cantor model, Bootstrap 1000 replicates) of <italic><tp:taxon-name><tp:taxon-name-part taxon-name-part-type="genus" reg="Eudigraphis">Eudigraphis</tp:taxon-name-part></tp:taxon-name></italic> spp. constructed by 5’- end sequences data set (642 bp). Numbers at the nodes show the bootstrap values.</p></caption><graphic xmlns:xlink="http://www.w3.org/1999/xlink" xlink:href="zookeys-1247-063_article-155348__-g012.jpg" position="float" orientation="portrait" xlink:type="simple" id="oo_1379399.jpg"><uri content-type="original_file" xlink:type="simple">https://binary.pensoft.net/fig/1379399</uri></graphic></fig><fig id="F13" position="float" orientation="portrait"><object-id xmlns:xlink="http://www.w3.org/1999/xlink" content-type="doi" xlink:type="simple">10.3897/zookeys.1247.155348.figure13</object-id><object-id xmlns:xlink="http://www.w3.org/1999/xlink" content-type="arpha" xlink:type="simple">84636C1F-D011-52B8-9C78-90A5C7828F58</object-id><label>Figure 13.</label><caption><p>Neighbor-Joining tree (Jukes-Cantor model, Bootstrap 1000 replicates) of <italic><tp:taxon-name><tp:taxon-name-part taxon-name-part-type="genus" reg="Eudigraphis">Eudigraphis</tp:taxon-name-part></tp:taxon-name></italic> spp. tree constructed by 3’- end sequences data set (534 bp). Numbers at the nodes show the bootstrap values.</p></caption><graphic xmlns:xlink="http://www.w3.org/1999/xlink" xlink:href="zookeys-1247-063_article-155348__-g013.jpg" position="float" orientation="portrait" xlink:type="simple" id="oo_1379400.jpg"><uri content-type="original_file" xlink:type="simple">https://binary.pensoft.net/fig/1379400</uri></graphic></fig><table-wrap id="T1" position="float" orientation="portrait"><label>Table 1.</label><caption><p>Taxonomic information, collection site, size, and GenBank accession number of the partial or complete sequences of <abbrev xmlns:xlink="http://www.w3.org/1999/xlink" xlink:title="mitochondrial cytochrome c oxidase subunit 1 gene" id="ABBRID0E1PAC" xlink:type="simple">COI</abbrev> of the species used in the analysis.</p></caption><table id="TID0EMTAG" rules="all"><tbody><tr><th rowspan="1" colspan="1">Species and voucher</th><th rowspan="1" colspan="1">Family</th><th rowspan="1" colspan="1">Location</th><th rowspan="1" colspan="1">Length (bp)</th><th rowspan="1" colspan="1">GenBank Number</th><th rowspan="1" colspan="1">Reference</th></tr><tr><td rowspan="1" colspan="1"><italic><tp:taxon-name><tp:taxon-name-part taxon-name-part-type="genus" reg="Eudigraphis">Eudigraphis</tp:taxon-name-part><tp:taxon-name-part taxon-name-part-type="species" reg="huadongensis">huadongensis</tp:taxon-name-part></tp:taxon-name></italic> sp. nov. JS-WX-BY2021006</td><td rowspan="1" colspan="1">
                  <tp:taxon-name><tp:taxon-name-part taxon-name-part-type="family">Polyxenidae</tp:taxon-name-part></tp:taxon-name>
                </td><td rowspan="1" colspan="1">China: Jiangsu</td><td rowspan="1" colspan="1">1536</td><td rowspan="1" colspan="1">
                  <ext-link xmlns:xlink="http://www.w3.org/1999/xlink" xlink:href="PV243313" ext-link-type="gen" xlink:type="simple">PV243313</ext-link>
                </td><td rowspan="1" colspan="1">present study</td></tr><tr><td rowspan="1" colspan="1"><italic><tp:taxon-name><tp:taxon-name-part taxon-name-part-type="genus" reg="Eudigraphis">Eudigraphis</tp:taxon-name-part><tp:taxon-name-part taxon-name-part-type="species" reg="huadongensis">huadongensis</tp:taxon-name-part></tp:taxon-name></italic> sp. nov. SH-TMS-BY2021005</td><td rowspan="1" colspan="1">
                  <tp:taxon-name><tp:taxon-name-part taxon-name-part-type="family">Polyxenidae</tp:taxon-name-part></tp:taxon-name>
                </td><td rowspan="1" colspan="1">China: Shanghai</td><td rowspan="1" colspan="1">1536</td><td rowspan="1" colspan="1">
                  <ext-link xmlns:xlink="http://www.w3.org/1999/xlink" xlink:href="PV243314" ext-link-type="gen" xlink:type="simple">PV243314</ext-link>
                </td><td rowspan="1" colspan="1">present study</td></tr><tr><td rowspan="1" colspan="1"><italic><tp:taxon-name><tp:taxon-name-part taxon-name-part-type="genus" reg="Eudigraphis">Eudigraphis</tp:taxon-name-part><tp:taxon-name-part taxon-name-part-type="species" reg="huadongensis">huadongensis</tp:taxon-name-part></tp:taxon-name></italic> sp. nov. SH-TMS-BY2021005</td><td rowspan="1" colspan="1">
                  <tp:taxon-name><tp:taxon-name-part taxon-name-part-type="family">Polyxenidae</tp:taxon-name-part></tp:taxon-name>
                </td><td rowspan="1" colspan="1">China: Shanghai</td><td rowspan="1" colspan="1">658</td><td rowspan="1" colspan="1">
                  <ext-link xmlns:xlink="http://www.w3.org/1999/xlink" xlink:href="PV189309" ext-link-type="gen" xlink:type="simple">PV189309</ext-link>
                </td><td rowspan="1" colspan="1">present study</td></tr><tr><td rowspan="1" colspan="1"><italic><tp:taxon-name><tp:taxon-name-part taxon-name-part-type="genus" reg="Eudigraphis">Eudigraphis</tp:taxon-name-part><tp:taxon-name-part taxon-name-part-type="species" reg="huadongensis">huadongensis</tp:taxon-name-part></tp:taxon-name></italic> sp. nov. SH-TMS-BY2021006</td><td rowspan="1" colspan="1">
                  <tp:taxon-name><tp:taxon-name-part taxon-name-part-type="family">Polyxenidae</tp:taxon-name-part></tp:taxon-name>
                </td><td rowspan="1" colspan="1">China: Shanghai</td><td rowspan="1" colspan="1">658</td><td rowspan="1" colspan="1">
                  <ext-link xmlns:xlink="http://www.w3.org/1999/xlink" xlink:href="PV189310" ext-link-type="gen" xlink:type="simple">PV189310</ext-link>
                </td><td rowspan="1" colspan="1">present study</td></tr><tr><td rowspan="1" colspan="1"><italic><tp:taxon-name><tp:taxon-name-part taxon-name-part-type="genus" reg="Eudigraphis">Eudigraphis</tp:taxon-name-part><tp:taxon-name-part taxon-name-part-type="species" reg="huadongensis">huadongensis</tp:taxon-name-part></tp:taxon-name></italic> sp. nov. SH-TMS-BY2021007</td><td rowspan="1" colspan="1">
                  <tp:taxon-name><tp:taxon-name-part taxon-name-part-type="family">Polyxenidae</tp:taxon-name-part></tp:taxon-name>
                </td><td rowspan="1" colspan="1">China: Shanghai</td><td rowspan="1" colspan="1">658</td><td rowspan="1" colspan="1">
                  <ext-link xmlns:xlink="http://www.w3.org/1999/xlink" xlink:href="PV189311" ext-link-type="gen" xlink:type="simple">PV189311</ext-link>
                </td><td rowspan="1" colspan="1">present study</td></tr><tr><td rowspan="1" colspan="1"><italic><tp:taxon-name><tp:taxon-name-part taxon-name-part-type="genus" reg="Eudigraphis">Eudigraphis</tp:taxon-name-part><tp:taxon-name-part taxon-name-part-type="species" reg="huadongensis">huadongensis</tp:taxon-name-part></tp:taxon-name></italic> sp. nov. SH-TMS-BY2021008</td><td rowspan="1" colspan="1">
                  <tp:taxon-name><tp:taxon-name-part taxon-name-part-type="family">Polyxenidae</tp:taxon-name-part></tp:taxon-name>
                </td><td rowspan="1" colspan="1">China: Shanghai</td><td rowspan="1" colspan="1">658</td><td rowspan="1" colspan="1">
                  <ext-link xmlns:xlink="http://www.w3.org/1999/xlink" xlink:href="PV189312" ext-link-type="gen" xlink:type="simple">PV189312</ext-link>
                </td><td rowspan="1" colspan="1">present study</td></tr><tr><td rowspan="1" colspan="1"><italic><tp:taxon-name><tp:taxon-name-part taxon-name-part-type="genus" reg="Eudigraphis">Eudigraphis</tp:taxon-name-part><tp:taxon-name-part taxon-name-part-type="species" reg="huadongensis">huadongensis</tp:taxon-name-part></tp:taxon-name></italic> sp. nov. SH-TMS-BY2021009</td><td rowspan="1" colspan="1">
                  <tp:taxon-name><tp:taxon-name-part taxon-name-part-type="family">Polyxenidae</tp:taxon-name-part></tp:taxon-name>
                </td><td rowspan="1" colspan="1">China: Shanghai</td><td rowspan="1" colspan="1">658</td><td rowspan="1" colspan="1">
                  <ext-link xmlns:xlink="http://www.w3.org/1999/xlink" xlink:href="PV189313" ext-link-type="gen" xlink:type="simple">PV189313</ext-link>
                </td><td rowspan="1" colspan="1">present study</td></tr><tr><td rowspan="1" colspan="1"><italic><tp:taxon-name><tp:taxon-name-part taxon-name-part-type="genus" reg="Eudigraphis">Eudigraphis</tp:taxon-name-part><tp:taxon-name-part taxon-name-part-type="species" reg="huadongensis">huadongensis</tp:taxon-name-part></tp:taxon-name></italic> sp. nov. WX-DJS-BY2021001</td><td rowspan="1" colspan="1">
                  <tp:taxon-name><tp:taxon-name-part taxon-name-part-type="family">Polyxenidae</tp:taxon-name-part></tp:taxon-name>
                </td><td rowspan="1" colspan="1">China: Jiangsu</td><td rowspan="1" colspan="1">658</td><td rowspan="1" colspan="1">
                  <ext-link xmlns:xlink="http://www.w3.org/1999/xlink" xlink:href="PV189314" ext-link-type="gen" xlink:type="simple">PV189314</ext-link>
                </td><td rowspan="1" colspan="1">present study</td></tr><tr><td rowspan="1" colspan="1"><italic><tp:taxon-name><tp:taxon-name-part taxon-name-part-type="genus" reg="Eudigraphis">Eudigraphis</tp:taxon-name-part><tp:taxon-name-part taxon-name-part-type="species" reg="huadongensis">huadongensis</tp:taxon-name-part></tp:taxon-name></italic> sp. nov. WX-DJS-BY2021002</td><td rowspan="1" colspan="1">
                  <tp:taxon-name><tp:taxon-name-part taxon-name-part-type="family">Polyxenidae</tp:taxon-name-part></tp:taxon-name>
                </td><td rowspan="1" colspan="1">China: Jiangsu</td><td rowspan="1" colspan="1">658</td><td rowspan="1" colspan="1">
                  <ext-link xmlns:xlink="http://www.w3.org/1999/xlink" xlink:href="PV189315" ext-link-type="gen" xlink:type="simple">PV189315</ext-link>
                </td><td rowspan="1" colspan="1">present study</td></tr><tr><td rowspan="1" colspan="1"><italic><tp:taxon-name><tp:taxon-name-part taxon-name-part-type="genus" reg="Eudigraphis">Eudigraphis</tp:taxon-name-part><tp:taxon-name-part taxon-name-part-type="species" reg="huadongensis">huadongensis</tp:taxon-name-part></tp:taxon-name></italic> sp. nov. WX-DJS-BY2021004</td><td rowspan="1" colspan="1">
                  <tp:taxon-name><tp:taxon-name-part taxon-name-part-type="family">Polyxenidae</tp:taxon-name-part></tp:taxon-name>
                </td><td rowspan="1" colspan="1">China: Jiangsu</td><td rowspan="1" colspan="1">658</td><td rowspan="1" colspan="1">
                  <ext-link xmlns:xlink="http://www.w3.org/1999/xlink" xlink:href="PV189316" ext-link-type="gen" xlink:type="simple">PV189316</ext-link>
                </td><td rowspan="1" colspan="1">present study</td></tr><tr><td rowspan="1" colspan="1"><italic><tp:taxon-name><tp:taxon-name-part taxon-name-part-type="genus" reg="Eudigraphis">Eudigraphis</tp:taxon-name-part><tp:taxon-name-part taxon-name-part-type="species" reg="huadongensis">huadongensis</tp:taxon-name-part></tp:taxon-name></italic> sp. nov. ZJ-HZ-BY2023004</td><td rowspan="1" colspan="1">
                  <tp:taxon-name><tp:taxon-name-part taxon-name-part-type="family">Polyxenidae</tp:taxon-name-part></tp:taxon-name>
                </td><td rowspan="1" colspan="1">China: Zhejiang</td><td rowspan="1" colspan="1">658</td><td rowspan="1" colspan="1">
                  <ext-link xmlns:xlink="http://www.w3.org/1999/xlink" xlink:href="PV189317" ext-link-type="gen" xlink:type="simple">PV189317</ext-link>
                </td><td rowspan="1" colspan="1">present study</td></tr><tr><td rowspan="1" colspan="1"><italic><tp:taxon-name><tp:taxon-name-part taxon-name-part-type="genus" reg="Eudigraphis">Eudigraphis</tp:taxon-name-part><tp:taxon-name-part taxon-name-part-type="species" reg="huadongensis">huadongensis</tp:taxon-name-part></tp:taxon-name></italic> sp. nov. SZ-LYS-BY2023022</td><td rowspan="1" colspan="1">
                  <tp:taxon-name><tp:taxon-name-part taxon-name-part-type="family">Polyxenidae</tp:taxon-name-part></tp:taxon-name>
                </td><td rowspan="1" colspan="1">China: Jiangsu</td><td rowspan="1" colspan="1">658</td><td rowspan="1" colspan="1">
                  <ext-link xmlns:xlink="http://www.w3.org/1999/xlink" xlink:href="PV189318" ext-link-type="gen" xlink:type="simple">PV189318</ext-link>
                </td><td rowspan="1" colspan="1">present study</td></tr><tr><td rowspan="1" colspan="1"><italic><tp:taxon-name><tp:taxon-name-part taxon-name-part-type="genus" reg="Eudigraphis">Eudigraphis</tp:taxon-name-part><tp:taxon-name-part taxon-name-part-type="species" reg="huadongensis">huadongensis</tp:taxon-name-part></tp:taxon-name></italic> sp. nov. SZ-STH-BY2023003</td><td rowspan="1" colspan="1">
                  <tp:taxon-name><tp:taxon-name-part taxon-name-part-type="family">Polyxenidae</tp:taxon-name-part></tp:taxon-name>
                </td><td rowspan="1" colspan="1">China: Jiangsu</td><td rowspan="1" colspan="1">658</td><td rowspan="1" colspan="1">
                  <ext-link xmlns:xlink="http://www.w3.org/1999/xlink" xlink:href="PV189319" ext-link-type="gen" xlink:type="simple">PV189319</ext-link>
                </td><td rowspan="1" colspan="1">present study</td></tr><tr><td rowspan="1" colspan="1"><italic><tp:taxon-name><tp:taxon-name-part taxon-name-part-type="genus" reg="Eudigraphis">Eudigraphis</tp:taxon-name-part><tp:taxon-name-part taxon-name-part-type="species" reg="nigricans">nigricans</tp:taxon-name-part></tp:taxon-name></italic> CZHZS3</td><td rowspan="1" colspan="1">
                  <tp:taxon-name><tp:taxon-name-part taxon-name-part-type="family">Polyxenidae</tp:taxon-name-part></tp:taxon-name>
                </td><td rowspan="1" colspan="1">China: Zhejiang</td><td rowspan="1" colspan="1">633</td><td rowspan="1" colspan="1">
                  <ext-link xmlns:xlink="http://www.w3.org/1999/xlink" xlink:href="PQ141065" ext-link-type="gen" xlink:type="simple">PQ141065</ext-link>
                </td><td rowspan="1" colspan="1">
                  <xref ref-type="bibr" rid="B28">Wang et al. 2025</xref>
                </td></tr><tr><td rowspan="1" colspan="1"><italic><tp:taxon-name><tp:taxon-name-part taxon-name-part-type="genus" reg="Eudigraphis">Eudigraphis</tp:taxon-name-part><tp:taxon-name-part taxon-name-part-type="species" reg="nigricans">nigricans</tp:taxon-name-part></tp:taxon-name></italic> E001</td><td rowspan="1" colspan="1">
                  <tp:taxon-name><tp:taxon-name-part taxon-name-part-type="family">Polyxenidae</tp:taxon-name-part></tp:taxon-name>
                </td><td rowspan="1" colspan="1">Japan</td><td rowspan="1" colspan="1">602</td><td rowspan="1" colspan="1">
                  <ext-link xmlns:xlink="http://www.w3.org/1999/xlink" xlink:href="LC010874" ext-link-type="gen" xlink:type="simple">LC010874</ext-link>
                </td><td rowspan="1" colspan="1">Niikura 2014 (Unpublished)</td></tr><tr><td rowspan="1" colspan="1"><italic><tp:taxon-name><tp:taxon-name-part taxon-name-part-type="genus" reg="Eudigraphis">Eudigraphis</tp:taxon-name-part><tp:taxon-name-part taxon-name-part-type="species" reg="sinensis">sinensis</tp:taxon-name-part></tp:taxon-name></italic> CZHZS1</td><td rowspan="1" colspan="1">
                  <tp:taxon-name><tp:taxon-name-part taxon-name-part-type="family">Polyxenidae</tp:taxon-name-part></tp:taxon-name>
                </td><td rowspan="1" colspan="1">China: Zhejiang</td><td rowspan="1" colspan="1">646</td><td rowspan="1" colspan="1">
                  <ext-link xmlns:xlink="http://www.w3.org/1999/xlink" xlink:href="PQ142931" ext-link-type="gen" xlink:type="simple">PQ142931</ext-link>
                </td><td rowspan="1" colspan="1">
                  <xref ref-type="bibr" rid="B28">Wang et al. 2025</xref>
                </td></tr><tr><td rowspan="1" colspan="1"><italic><tp:taxon-name><tp:taxon-name-part taxon-name-part-type="genus" reg="Eudigraphis">Eudigraphis</tp:taxon-name-part><tp:taxon-name-part taxon-name-part-type="species" reg="sinensis">sinensis</tp:taxon-name-part></tp:taxon-name></italic> CZNJS1</td><td rowspan="1" colspan="1">
                  <tp:taxon-name><tp:taxon-name-part taxon-name-part-type="family">Polyxenidae</tp:taxon-name-part></tp:taxon-name>
                </td><td rowspan="1" colspan="1">China: Jiangsu</td><td rowspan="1" colspan="1">647</td><td rowspan="1" colspan="1">
                  <ext-link xmlns:xlink="http://www.w3.org/1999/xlink" xlink:href="PQ142932" ext-link-type="gen" xlink:type="simple">PQ142932</ext-link>
                </td><td rowspan="1" colspan="1">
                  <xref ref-type="bibr" rid="B28">Wang et al. 2025</xref>
                </td></tr><tr><td rowspan="1" colspan="1"><italic><tp:taxon-name><tp:taxon-name-part taxon-name-part-type="genus" reg="Polyxenus">Polyxenus</tp:taxon-name-part><tp:taxon-name-part taxon-name-part-type="species" reg="hangzhoensis">hangzhoensis</tp:taxon-name-part></tp:taxon-name></italic> CZCZS1</td><td rowspan="1" colspan="1">
                  <tp:taxon-name><tp:taxon-name-part taxon-name-part-type="family">Polyxenidae</tp:taxon-name-part></tp:taxon-name>
                </td><td rowspan="1" colspan="1">China: Anhui</td><td rowspan="1" colspan="1">666</td><td rowspan="1" colspan="1">
                  <ext-link xmlns:xlink="http://www.w3.org/1999/xlink" xlink:href="PQ142930" ext-link-type="gen" xlink:type="simple">PQ142930</ext-link>
                </td><td rowspan="1" colspan="1">
                  <xref ref-type="bibr" rid="B28">Wang et al. 2025</xref>
                </td></tr><tr><td rowspan="1" colspan="1"><italic><tp:taxon-name><tp:taxon-name-part taxon-name-part-type="genus" reg="Eudigraphis">Eudigraphis</tp:taxon-name-part><tp:taxon-name-part taxon-name-part-type="species" reg="nigricans">nigricans</tp:taxon-name-part></tp:taxon-name></italic> Di41</td><td rowspan="1" colspan="1">
                  <tp:taxon-name><tp:taxon-name-part taxon-name-part-type="family">Polyxenidae</tp:taxon-name-part></tp:taxon-name>
                </td><td rowspan="1" colspan="1">Japan</td><td rowspan="1" colspan="1">534</td><td rowspan="1" colspan="1">
                  <ext-link xmlns:xlink="http://www.w3.org/1999/xlink" xlink:href="LC456731" ext-link-type="gen" xlink:type="simple">LC456731</ext-link>
                </td><td rowspan="1" colspan="1">
                  <xref ref-type="bibr" rid="B12">Karasawa et al. 2020</xref>
                </td></tr><tr><td rowspan="1" colspan="1"><italic><tp:taxon-name><tp:taxon-name-part taxon-name-part-type="genus" reg="Eudigraphis">Eudigraphis</tp:taxon-name-part><tp:taxon-name-part taxon-name-part-type="species" reg="nigricans">nigricans</tp:taxon-name-part></tp:taxon-name></italic> Di1</td><td rowspan="1" colspan="1">
                  <tp:taxon-name><tp:taxon-name-part taxon-name-part-type="family">Polyxenidae</tp:taxon-name-part></tp:taxon-name>
                </td><td rowspan="1" colspan="1">Japan</td><td rowspan="1" colspan="1">534</td><td rowspan="1" colspan="1">
                  <ext-link xmlns:xlink="http://www.w3.org/1999/xlink" xlink:href="LC456732" ext-link-type="gen" xlink:type="simple">LC456732</ext-link>
                </td><td rowspan="1" colspan="1">
                  <xref ref-type="bibr" rid="B12">Karasawa et al. 2020</xref>
                </td></tr><tr><td rowspan="1" colspan="1"><italic><tp:taxon-name><tp:taxon-name-part taxon-name-part-type="genus" reg="Eudigraphis">Eudigraphis</tp:taxon-name-part><tp:taxon-name-part taxon-name-part-type="species" reg="nigricans">nigricans</tp:taxon-name-part></tp:taxon-name></italic> Di60</td><td rowspan="1" colspan="1">
                  <tp:taxon-name><tp:taxon-name-part taxon-name-part-type="family">Polyxenidae</tp:taxon-name-part></tp:taxon-name>
                </td><td rowspan="1" colspan="1">Japan</td><td rowspan="1" colspan="1">534</td><td rowspan="1" colspan="1">
                  <ext-link xmlns:xlink="http://www.w3.org/1999/xlink" xlink:href="LC456750" ext-link-type="gen" xlink:type="simple">LC456750</ext-link>
                </td><td rowspan="1" colspan="1">
                  <xref ref-type="bibr" rid="B12">Karasawa et al. 2020</xref>
                </td></tr><tr><td rowspan="1" colspan="1"><italic><tp:taxon-name><tp:taxon-name-part taxon-name-part-type="genus" reg="Eudigraphis">Eudigraphis</tp:taxon-name-part><tp:taxon-name-part taxon-name-part-type="species" reg="kinutensis">kinutensis</tp:taxon-name-part></tp:taxon-name></italic> Di38</td><td rowspan="1" colspan="1">
                  <tp:taxon-name><tp:taxon-name-part taxon-name-part-type="family">Polyxenidae</tp:taxon-name-part></tp:taxon-name>
                </td><td rowspan="1" colspan="1">Japan</td><td rowspan="1" colspan="1">534</td><td rowspan="1" colspan="1">
                  <ext-link xmlns:xlink="http://www.w3.org/1999/xlink" xlink:href="LC456729" ext-link-type="gen" xlink:type="simple">LC456729</ext-link>
                </td><td rowspan="1" colspan="1">
                  <xref ref-type="bibr" rid="B12">Karasawa et al. 2020</xref>
                </td></tr><tr><td rowspan="1" colspan="1"><italic><tp:taxon-name><tp:taxon-name-part taxon-name-part-type="genus" reg="Eudigraphis">Eudigraphis</tp:taxon-name-part><tp:taxon-name-part taxon-name-part-type="species" reg="kinutensis">kinutensis</tp:taxon-name-part></tp:taxon-name></italic> Di51</td><td rowspan="1" colspan="1">
                  <tp:taxon-name><tp:taxon-name-part taxon-name-part-type="family">Polyxenidae</tp:taxon-name-part></tp:taxon-name>
                </td><td rowspan="1" colspan="1">Japan</td><td rowspan="1" colspan="1">534</td><td rowspan="1" colspan="1">
                  <ext-link xmlns:xlink="http://www.w3.org/1999/xlink" xlink:href="LC456744" ext-link-type="gen" xlink:type="simple">LC456744</ext-link>
                </td><td rowspan="1" colspan="1">
                  <xref ref-type="bibr" rid="B12">Karasawa et al. 2020</xref>
                </td></tr><tr><td rowspan="1" colspan="1"><italic><tp:taxon-name><tp:taxon-name-part taxon-name-part-type="genus" reg="Eudigraphis">Eudigraphis</tp:taxon-name-part><tp:taxon-name-part taxon-name-part-type="species" reg="kinutensis">kinutensis</tp:taxon-name-part></tp:taxon-name></italic> Di16</td><td rowspan="1" colspan="1">
                  <tp:taxon-name><tp:taxon-name-part taxon-name-part-type="family">Polyxenidae</tp:taxon-name-part></tp:taxon-name>
                </td><td rowspan="1" colspan="1">Japan</td><td rowspan="1" colspan="1">534</td><td rowspan="1" colspan="1">
                  <ext-link xmlns:xlink="http://www.w3.org/1999/xlink" xlink:href="LC456735" ext-link-type="gen" xlink:type="simple">LC456735</ext-link>
                </td><td rowspan="1" colspan="1">
                  <xref ref-type="bibr" rid="B12">Karasawa et al. 2020</xref>
                </td></tr><tr><td rowspan="1" colspan="1"><italic><tp:taxon-name><tp:taxon-name-part taxon-name-part-type="genus" reg="Eudigraphis">Eudigraphis</tp:taxon-name-part><tp:taxon-name-part taxon-name-part-type="species" reg="takakuwai">takakuwai</tp:taxon-name-part></tp:taxon-name></italic> Di57</td><td rowspan="1" colspan="1">
                  <tp:taxon-name><tp:taxon-name-part taxon-name-part-type="family">Polyxenidae</tp:taxon-name-part></tp:taxon-name>
                </td><td rowspan="1" colspan="1">Japan</td><td rowspan="1" colspan="1">534</td><td rowspan="1" colspan="1">
                  <ext-link xmlns:xlink="http://www.w3.org/1999/xlink" xlink:href="LC456748" ext-link-type="gen" xlink:type="simple">LC456748</ext-link>
                </td><td rowspan="1" colspan="1">
                  <xref ref-type="bibr" rid="B12">Karasawa et al. 2020</xref>
                </td></tr><tr><td rowspan="1" colspan="1"><italic><tp:taxon-name><tp:taxon-name-part taxon-name-part-type="genus" reg="Eudigraphis">Eudigraphis</tp:taxon-name-part><tp:taxon-name-part taxon-name-part-type="species" reg="takakuwai">takakuwai</tp:taxon-name-part></tp:taxon-name></italic> Di58</td><td rowspan="1" colspan="1">
                  <tp:taxon-name><tp:taxon-name-part taxon-name-part-type="family">Polyxenidae</tp:taxon-name-part></tp:taxon-name>
                </td><td rowspan="1" colspan="1">Japan</td><td rowspan="1" colspan="1">534</td><td rowspan="1" colspan="1">
                  <ext-link xmlns:xlink="http://www.w3.org/1999/xlink" xlink:href="LC456749" ext-link-type="gen" xlink:type="simple">LC456749</ext-link>
                </td><td rowspan="1" colspan="1">
                  <xref ref-type="bibr" rid="B12">Karasawa et al. 2020</xref>
                </td></tr><tr><td rowspan="1" colspan="1"><italic><tp:taxon-name><tp:taxon-name-part taxon-name-part-type="genus" reg="Eudigraphis">Eudigraphis</tp:taxon-name-part><tp:taxon-name-part taxon-name-part-type="species" reg="takakuwai">takakuwai</tp:taxon-name-part></tp:taxon-name></italic> Di36</td><td rowspan="1" colspan="1">
                  <tp:taxon-name><tp:taxon-name-part taxon-name-part-type="family">Polyxenidae</tp:taxon-name-part></tp:taxon-name>
                </td><td rowspan="1" colspan="1">Japan</td><td rowspan="1" colspan="1">534</td><td rowspan="1" colspan="1">
                  <ext-link xmlns:xlink="http://www.w3.org/1999/xlink" xlink:href="LC456727" ext-link-type="gen" xlink:type="simple">LC456727</ext-link>
                </td><td rowspan="1" colspan="1">
                  <xref ref-type="bibr" rid="B12">Karasawa et al. 2020</xref>
                </td></tr><tr><td rowspan="1" colspan="1"><italic><tp:taxon-name><tp:taxon-name-part taxon-name-part-type="genus" reg="Eudigraphis">Eudigraphis</tp:taxon-name-part><tp:taxon-name-part taxon-name-part-type="species" reg="takakuwai">takakuwai</tp:taxon-name-part></tp:taxon-name></italic> Di43</td><td rowspan="1" colspan="1">
                  <tp:taxon-name><tp:taxon-name-part taxon-name-part-type="family">Polyxenidae</tp:taxon-name-part></tp:taxon-name>
                </td><td rowspan="1" colspan="1">Japan</td><td rowspan="1" colspan="1">534</td><td rowspan="1" colspan="1">
                  <ext-link xmlns:xlink="http://www.w3.org/1999/xlink" xlink:href="LC456738" ext-link-type="gen" xlink:type="simple">LC456738</ext-link>
                </td><td rowspan="1" colspan="1">
                  <xref ref-type="bibr" rid="B12">Karasawa et al. 2020</xref>
                </td></tr><tr><td rowspan="1" colspan="1"><italic><tp:taxon-name><tp:taxon-name-part taxon-name-part-type="genus" reg="Eudigraphis">Eudigraphis</tp:taxon-name-part><tp:taxon-name-part taxon-name-part-type="species" reg="takakuwai">takakuwai</tp:taxon-name-part></tp:taxon-name></italic> Di48</td><td rowspan="1" colspan="1">
                  <tp:taxon-name><tp:taxon-name-part taxon-name-part-type="family">Polyxenidae</tp:taxon-name-part></tp:taxon-name>
                </td><td rowspan="1" colspan="1">Japan</td><td rowspan="1" colspan="1">534</td><td rowspan="1" colspan="1">
                  <ext-link xmlns:xlink="http://www.w3.org/1999/xlink" xlink:href="LC456742" ext-link-type="gen" xlink:type="simple">LC456742</ext-link>
                </td><td rowspan="1" colspan="1">
                  <xref ref-type="bibr" rid="B12">Karasawa et al. 2020</xref>
                </td></tr><tr><td rowspan="1" colspan="1"><italic><tp:taxon-name><tp:taxon-name-part taxon-name-part-type="genus" reg="Eudigraphis">Eudigraphis</tp:taxon-name-part><tp:taxon-name-part taxon-name-part-type="species" reg="takakuwai">takakuwai</tp:taxon-name-part></tp:taxon-name></italic> Di8</td><td rowspan="1" colspan="1">
                  <tp:taxon-name><tp:taxon-name-part taxon-name-part-type="family">Polyxenidae</tp:taxon-name-part></tp:taxon-name>
                </td><td rowspan="1" colspan="1">Japan</td><td rowspan="1" colspan="1">534</td><td rowspan="1" colspan="1">
                  <ext-link xmlns:xlink="http://www.w3.org/1999/xlink" xlink:href="LC456733" ext-link-type="gen" xlink:type="simple">LC456733</ext-link>
                </td><td rowspan="1" colspan="1">
                  <xref ref-type="bibr" rid="B12">Karasawa et al. 2020</xref>
                </td></tr><tr><td rowspan="1" colspan="1"><italic><tp:taxon-name><tp:taxon-name-part taxon-name-part-type="genus" reg="Eudigraphis">Eudigraphis</tp:taxon-name-part><tp:taxon-name-part taxon-name-part-type="species" reg="takakuwai">takakuwai</tp:taxon-name-part></tp:taxon-name></italic> Di45</td><td rowspan="1" colspan="1">
                  <tp:taxon-name><tp:taxon-name-part taxon-name-part-type="family">Polyxenidae</tp:taxon-name-part></tp:taxon-name>
                </td><td rowspan="1" colspan="1">Japan</td><td rowspan="1" colspan="1">534</td><td rowspan="1" colspan="1">
                  <ext-link xmlns:xlink="http://www.w3.org/1999/xlink" xlink:href="LC456740" ext-link-type="gen" xlink:type="simple">LC456740</ext-link>
                </td><td rowspan="1" colspan="1">
                  <xref ref-type="bibr" rid="B12">Karasawa et al. 2020</xref>
                </td></tr><tr><td rowspan="1" colspan="1"><italic><tp:taxon-name><tp:taxon-name-part taxon-name-part-type="genus" reg="Lophoturus">Lophoturus</tp:taxon-name-part><tp:taxon-name-part taxon-name-part-type="species" reg="sineprecessus">sineprecessus</tp:taxon-name-part></tp:taxon-name></italic> CZYNS1</td><td rowspan="1" colspan="1">
                  <tp:taxon-name><tp:taxon-name-part taxon-name-part-type="family">Lophoproctidae</tp:taxon-name-part></tp:taxon-name>
                </td><td rowspan="1" colspan="1">China: Yunnan</td><td rowspan="1" colspan="1">625</td><td rowspan="1" colspan="1">
                  <ext-link xmlns:xlink="http://www.w3.org/1999/xlink" xlink:href="PQ142933" ext-link-type="gen" xlink:type="simple">PQ142933</ext-link>
                </td><td rowspan="1" colspan="1">
                  <xref ref-type="bibr" rid="B28">Wang et al. 2025</xref>
                </td></tr><tr><td rowspan="1" colspan="1"><tp:taxon-name><tp:taxon-name-part taxon-name-part-type="family">Sphaerotheriidae</tp:taxon-name-part></tp:taxon-name> sp. HYS-2012</td><td rowspan="1" colspan="1">
                  <tp:taxon-name><tp:taxon-name-part taxon-name-part-type="family">Sphaerotheriidae</tp:taxon-name-part></tp:taxon-name>
                </td><td rowspan="1" colspan="1">China: Zhejiang</td><td rowspan="1" colspan="1">1536</td><td rowspan="1" colspan="1">
                  <ext-link xmlns:xlink="http://www.w3.org/1999/xlink" xlink:href="NC_018361" ext-link-type="gen" xlink:type="simple">NC_018361</ext-link>
                </td><td rowspan="1" colspan="1">
                  <xref ref-type="bibr" rid="B2">Dong et al. 2012</xref>
                </td></tr></tbody></table></table-wrap><table-wrap id="T5" position="float" orientation="portrait"><label>Table 5.</label><caption><p>Morphology of each stadium and adults of <italic><tp:taxon-name><tp:taxon-name-part taxon-name-part-type="genus" reg="Eudigraphis">Eudigraphis</tp:taxon-name-part><tp:taxon-name-part taxon-name-part-type="species" reg="huadongensis">huadongensis</tp:taxon-name-part></tp:taxon-name></italic> sp. nov.</p></caption><table id="TID0EWXBI" rules="all"><tbody><tr><th rowspan="1" colspan="1">Stadium</th><th rowspan="1" colspan="1">I</th><th rowspan="1" colspan="1">II</th><th rowspan="1" colspan="1">III</th><th rowspan="1" colspan="1">IV</th><th rowspan="1" colspan="1">V</th><th rowspan="1" colspan="1">VI</th><th rowspan="1" colspan="1">VII</th><th rowspan="1" colspan="1">Adult</th></tr><tr><td rowspan="1" colspan="1">
                  <bold>Body length (mm)</bold>
                </td><td rowspan="1" colspan="1">0.7–0.8</td><td rowspan="1" colspan="1">1.0–1.2</td><td rowspan="1" colspan="1">1.3–1.7</td><td rowspan="1" colspan="1">1.7–1.8</td><td rowspan="1" colspan="1">2.0–2.1</td><td rowspan="1" colspan="1">2.1–2.5</td><td rowspan="1" colspan="1">2.9–3.2</td><td rowspan="1" colspan="1">3.0–3.6</td></tr><tr><td rowspan="1" colspan="1">
                  <bold>Head length (μm)</bold>
                </td><td rowspan="1" colspan="1">150–185</td><td rowspan="1" colspan="1">190–200</td><td rowspan="1" colspan="1">200–250</td><td rowspan="1" colspan="1">210–250</td><td rowspan="1" colspan="1">250–325</td><td rowspan="1" colspan="1">250</td><td rowspan="1" colspan="1">250–305</td><td rowspan="1" colspan="1">270–450</td></tr><tr><td rowspan="1" colspan="1">
                  <bold>Head width (μm)</bold>
                </td><td rowspan="1" colspan="1">260–290</td><td rowspan="1" colspan="1">285–330</td><td rowspan="1" colspan="1">300–360</td><td rowspan="1" colspan="1">300–375</td><td rowspan="1" colspan="1">325–400</td><td rowspan="1" colspan="1">425–450</td><td rowspan="1" colspan="1">475–500</td><td rowspan="1" colspan="1">400–600</td></tr><tr><td rowspan="1" colspan="1">
                  <bold>Antenna length (μm)</bold>
                </td><td rowspan="1" colspan="1">225–250</td><td rowspan="1" colspan="1">225–250</td><td rowspan="1" colspan="1">260–300</td><td rowspan="1" colspan="1">275–325</td><td rowspan="1" colspan="1">300–375</td><td rowspan="1" colspan="1">350–400</td><td rowspan="1" colspan="1">350–400</td><td rowspan="1" colspan="1">400–500</td></tr><tr><td rowspan="1" colspan="1">
                  <bold>Leg pairs</bold>
                </td><td rowspan="1" colspan="1">3</td><td rowspan="1" colspan="1">4</td><td rowspan="1" colspan="1">5</td><td rowspan="1" colspan="1">6</td><td rowspan="1" colspan="1">8</td><td rowspan="1" colspan="1">10</td><td rowspan="1" colspan="1">12</td><td rowspan="1" colspan="1">13</td></tr><tr><td rowspan="1" colspan="1">
                  <bold>Number of tergites</bold>
                </td><td rowspan="1" colspan="1">4</td><td rowspan="1" colspan="1">4</td><td rowspan="1" colspan="1">5</td><td rowspan="1" colspan="1">6</td><td rowspan="1" colspan="1">7</td><td rowspan="1" colspan="1">8</td><td rowspan="1" colspan="1">9</td><td rowspan="1" colspan="1">10</td></tr><tr><td rowspan="1" colspan="1">
                  <bold>Number of ommatidia</bold>
                </td><td rowspan="1" colspan="1">5</td><td rowspan="1" colspan="1">5</td><td rowspan="1" colspan="1">7</td><td rowspan="1" colspan="1">8</td><td rowspan="1" colspan="1">8</td><td rowspan="1" colspan="1">8</td><td rowspan="1" colspan="1">8</td><td rowspan="1" colspan="1">8</td></tr><tr><td rowspan="1" colspan="1">
                  <bold>Antennal articles</bold>
                </td><td rowspan="1" colspan="1">5</td><td rowspan="1" colspan="1">5</td><td rowspan="1" colspan="1">7</td><td rowspan="1" colspan="1">8</td><td rowspan="1" colspan="1">8</td><td rowspan="1" colspan="1">8</td><td rowspan="1" colspan="1">8</td><td rowspan="1" colspan="1">8</td></tr><tr><td rowspan="1" colspan="1">
                  <bold>Antennal sensilla</bold>
                </td><td rowspan="1" colspan="1">lack <abbrev xmlns:xlink="http://www.w3.org/1999/xlink" xlink:title="anterior thick sensillum" id="ABBRID0EWZBI" xlink:type="simple">Ta</abbrev> on article III; article IV same as adult</td><td rowspan="1" colspan="1">lack <abbrev xmlns:xlink="http://www.w3.org/1999/xlink" xlink:title="anterior thick sensillum" id="ABBRID0E5ZBI" xlink:type="simple">Ta</abbrev> on article III; article IV same as adult</td><td rowspan="1" colspan="1">same number as adult, but with short <abbrev xmlns:xlink="http://www.w3.org/1999/xlink" xlink:title="anterior thick sensillum" id="ABBRID0EG1BI" xlink:type="simple">Ta</abbrev> on article V; article VI as adult</td><td rowspan="1" colspan="1"><abbrev xmlns:xlink="http://www.w3.org/1999/xlink" xlink:title="anterior thick sensillum" id="ABBRID0EO1BI" xlink:type="simple">Ta</abbrev> become longer on article VI; article VII as adult</td><td rowspan="1" colspan="1">same as adult</td><td rowspan="1" colspan="1">same as adult</td><td rowspan="1" colspan="1">same as adult</td><td rowspan="1" colspan="1">article VI with <abbrev xmlns:xlink="http://www.w3.org/1999/xlink" xlink:title="anterior thick sensillum" id="ABBRID0E61BI" xlink:type="simple">Ta</abbrev>, s, <abbrev xmlns:xlink="http://www.w3.org/1999/xlink" xlink:title="intermediate thick sensillum" id="ABBRID0ED2BI" xlink:type="simple">Ti</abbrev>, <abbrev xmlns:xlink="http://www.w3.org/1999/xlink" xlink:title="posterior thick sensillum" id="ABBRID0EH2BI" xlink:type="simple">Tp</abbrev>, c; article VII with <abbrev xmlns:xlink="http://www.w3.org/1999/xlink" xlink:title="anterior thick sensillum" id="ABBRID0EL2BI" xlink:type="simple">Ta</abbrev>, s, <abbrev xmlns:xlink="http://www.w3.org/1999/xlink" xlink:title="posterior thick sensillum" id="ABBRID0EP2BI" xlink:type="simple">Tp</abbrev>, c</td></tr><tr><td rowspan="1" colspan="1">
                  <bold>setae of Clypeo-labrum</bold>
                </td><td rowspan="1" colspan="1">4+4</td><td rowspan="1" colspan="1">4+4</td><td rowspan="1" colspan="1">4+4</td><td rowspan="1" colspan="1">4+4</td><td rowspan="1" colspan="1">4+4</td><td rowspan="1" colspan="1">4+4 or 5+5</td><td rowspan="1" colspan="1">4+4 or 5+5</td><td rowspan="1" colspan="1">5+5, sometimes 4+4</td></tr><tr><td rowspan="1" colspan="1">
                  <bold>Number of sensilla on medial palp of gnathochilarium</bold>
                </td><td rowspan="1" colspan="1">20 (21)</td><td rowspan="1" colspan="1">20 (21)</td><td rowspan="1" colspan="1">20 (21)</td><td rowspan="1" colspan="1">20 (21)</td><td rowspan="1" colspan="1">20 (21)</td><td rowspan="1" colspan="1">20 (21)</td><td rowspan="1" colspan="1">20 (21)</td><td rowspan="1" colspan="1">20 (21)</td></tr><tr><td rowspan="1" colspan="1">
                  <bold>Number of sensilla on lateral palp of gnathochilarium</bold>
                </td><td rowspan="1" colspan="1">10</td><td rowspan="1" colspan="1">10</td><td rowspan="1" colspan="1">10 (12)</td><td rowspan="1" colspan="1">12</td><td rowspan="1" colspan="1">12</td><td rowspan="1" colspan="1">12</td><td rowspan="1" colspan="1">12</td><td rowspan="1" colspan="1">12</td></tr><tr><td rowspan="1" colspan="1">
                  <bold>Number of trichomes on posterior vertex per side</bold>
                </td><td rowspan="1" colspan="1">a-row: 6–7; p-row: 3–4</td><td rowspan="1" colspan="1">a-row: 7–8; p-row: 3–4</td><td rowspan="1" colspan="1">a-row: 8–9; p-row: 4–5</td><td rowspan="1" colspan="1">a-row: 8–10; p-row: 4–6</td><td rowspan="1" colspan="1">a-row: 8–11; p-row: 5–9</td><td rowspan="1" colspan="1">a-row: 10–11; p-row: 6–9</td><td rowspan="1" colspan="1">a-row: 11–14; p-row: 7–8</td><td rowspan="1" colspan="1">a-row: 11–16; p-row: 7–13</td></tr><tr><td rowspan="1" colspan="1">
                  <bold>Number of trichomes on collum per side</bold>
                </td><td rowspan="1" colspan="1">10–14</td><td rowspan="1" colspan="1">13–17</td><td rowspan="1" colspan="1">19–20</td><td rowspan="1" colspan="1">21–27</td><td rowspan="1" colspan="1">30–33</td><td rowspan="1" colspan="1">31–39</td><td rowspan="1" colspan="1">34–41</td><td rowspan="1" colspan="1">43–52</td></tr><tr><td rowspan="1" colspan="1">
                  <bold>Number of trichomes on lateral protuberance of collum</bold>
                </td><td rowspan="1" colspan="1">2–3</td><td rowspan="1" colspan="1">2–4</td><td rowspan="1" colspan="1">3</td><td rowspan="1" colspan="1">3–4</td><td rowspan="1" colspan="1">4</td><td rowspan="1" colspan="1">4–5</td><td rowspan="1" colspan="1">4–5</td><td rowspan="1" colspan="1">5–6</td></tr><tr><td rowspan="1" colspan="1">
                  <bold>Number of dorsal ornamental trichomes per side</bold>
                </td><td rowspan="1" colspan="1">5–6 a, b, <abbrev xmlns:xlink="http://www.w3.org/1999/xlink" xlink:title="trichome sockets on the dorsal side of the telson" id="ABBRID0EYBCI" xlink:type="simple">c1</abbrev>, c3</td><td rowspan="1" colspan="1">7–10 a, b, <abbrev xmlns:xlink="http://www.w3.org/1999/xlink" xlink:title="trichome sockets on the dorsal side of the telson" id="ABBRID0EACCI" xlink:type="simple">c1</abbrev>, c3</td><td rowspan="1" colspan="1">8–10 a, b, <abbrev xmlns:xlink="http://www.w3.org/1999/xlink" xlink:title="trichome sockets on the dorsal side of the telson" id="ABBRID0EICCI" xlink:type="simple">c1</abbrev>, c2, c3</td><td rowspan="1" colspan="1">10–14 a, b, <abbrev xmlns:xlink="http://www.w3.org/1999/xlink" xlink:title="trichome sockets on the dorsal side of the telson" id="ABBRID0EQCCI" xlink:type="simple">c1</abbrev>, c2, c3</td><td rowspan="1" colspan="1">8–14 a, b, <abbrev xmlns:xlink="http://www.w3.org/1999/xlink" xlink:title="trichome sockets on the dorsal side of the telson" id="ABBRID0EYCCI" xlink:type="simple">c1</abbrev>, c2, c3</td><td rowspan="1" colspan="1">11–17 a, b, <abbrev xmlns:xlink="http://www.w3.org/1999/xlink" xlink:title="trichome sockets on the dorsal side of the telson" id="ABBRID0EADCI" xlink:type="simple">c1</abbrev>, c2, c3</td><td rowspan="1" colspan="1">13–15 a, b, <abbrev xmlns:xlink="http://www.w3.org/1999/xlink" xlink:title="trichome sockets on the dorsal side of the telson" id="ABBRID0EIDCI" xlink:type="simple">c1</abbrev>, c2, c3</td><td rowspan="1" colspan="1">11–17 a , b, <abbrev xmlns:xlink="http://www.w3.org/1999/xlink" xlink:title="trichome sockets on the dorsal side of the telson" id="ABBRID0EQDCI" xlink:type="simple">c1</abbrev>, c2, c3,</td></tr><tr><td rowspan="1" colspan="1">
                  <bold>Specimens examined</bold>
                </td><td rowspan="1" colspan="1">7</td><td rowspan="1" colspan="1">6</td><td rowspan="1" colspan="1">7</td><td rowspan="1" colspan="1">8</td><td rowspan="1" colspan="1">6</td><td rowspan="1" colspan="1">3</td><td rowspan="1" colspan="1">4</td><td rowspan="1" colspan="1">45</td></tr></tbody></table></table-wrap><table-wrap id="T6" position="float" orientation="portrait"><label>Table 6.</label><caption><p>Features of the mitochondrial genome of <italic><tp:taxon-name><tp:taxon-name-part taxon-name-part-type="genus" reg="Eudigraphis">Eudigraphis</tp:taxon-name-part><tp:taxon-name-part taxon-name-part-type="species" reg="huadongensis">huadongensis</tp:taxon-name-part></tp:taxon-name></italic> sp. nov. The direction of coding strands is indicated by major strand (+) and minor strand (-).</p></caption><table id="TID0EDQCI" rules="all"><tbody><tr><th rowspan="1" colspan="7"><italic><tp:taxon-name><tp:taxon-name-part taxon-name-part-type="genus" reg="Eudigraphis">Eudigraphis</tp:taxon-name-part><tp:taxon-name-part taxon-name-part-type="species" reg="huadongensis">huadongensis</tp:taxon-name-part></tp:taxon-name></italic> sp. nov. mitogenome length 15,206 bp</th></tr><tr><th rowspan="1" colspan="1">Start</th><th rowspan="1" colspan="1">End</th><th rowspan="1" colspan="1">Length (bp)</th><th rowspan="1" colspan="1">Direction</th><th rowspan="1" colspan="1">Type</th><th rowspan="1" colspan="1">Gene name</th><th rowspan="1" colspan="1">Start-stop codons</th></tr><tr><td rowspan="1" colspan="1">0</td><td rowspan="1" colspan="1">171</td><td rowspan="1" colspan="1">171</td><td rowspan="1" colspan="1">-</td><td rowspan="1" colspan="1">CDS</td><td rowspan="1" colspan="1">COX1</td><td rowspan="1" colspan="1">ATG – TAA</td></tr><tr><td rowspan="1" colspan="1">171</td><td rowspan="1" colspan="1">232</td><td rowspan="1" colspan="1">62</td><td rowspan="1" colspan="1">-</td><td rowspan="1" colspan="1">tRNA</td><td rowspan="1" colspan="1"><abbrev xmlns:xlink="http://www.w3.org/1999/xlink" xlink:title="region located between NAD6 and tRNA-Trp" id="ABBRID0EPMCI" xlink:type="simple">trnW</abbrev>(uca)</td><td rowspan="1" colspan="1"/></tr><tr><td rowspan="1" colspan="1">352</td><td rowspan="1" colspan="1">1250</td><td rowspan="1" colspan="1">899</td><td rowspan="1" colspan="1">-</td><td rowspan="1" colspan="1">CDS</td><td rowspan="1" colspan="1">ND2</td><td rowspan="1" colspan="1">ATA – T--</td></tr><tr><td rowspan="1" colspan="1">1250</td><td rowspan="1" colspan="1">1311</td><td rowspan="1" colspan="1">62</td><td rowspan="1" colspan="1">-</td><td rowspan="1" colspan="1">tRNA</td><td rowspan="1" colspan="1">trnP(ugg)</td><td rowspan="1" colspan="1"/></tr><tr><td rowspan="1" colspan="1">1312</td><td rowspan="1" colspan="1">1374</td><td rowspan="1" colspan="1">63</td><td rowspan="1" colspan="1">-</td><td rowspan="1" colspan="1">tRNA</td><td rowspan="1" colspan="1">trnY(gua)</td><td rowspan="1" colspan="1"/></tr><tr><td rowspan="1" colspan="1">1373</td><td rowspan="1" colspan="1">2291</td><td rowspan="1" colspan="1">919</td><td rowspan="1" colspan="1">-</td><td rowspan="1" colspan="1">CDS</td><td rowspan="1" colspan="1">ND1</td><td rowspan="1" colspan="1">TTG – TAG</td></tr><tr><td rowspan="1" colspan="1">2285</td><td rowspan="1" colspan="1">2344</td><td rowspan="1" colspan="1">60</td><td rowspan="1" colspan="1">-</td><td rowspan="1" colspan="1">tRNA</td><td rowspan="1" colspan="1">trnL(uaa)</td><td rowspan="1" colspan="1"/></tr><tr><td rowspan="1" colspan="1">2344</td><td rowspan="1" colspan="1">2404</td><td rowspan="1" colspan="1">61</td><td rowspan="1" colspan="1">-</td><td rowspan="1" colspan="1">tRNA</td><td rowspan="1" colspan="1">trnL(uag)</td><td rowspan="1" colspan="1"/></tr><tr><td rowspan="1" colspan="1">2350</td><td rowspan="1" colspan="1">3737</td><td rowspan="1" colspan="1">1388</td><td rowspan="1" colspan="1">-</td><td rowspan="1" colspan="1">rRNA</td><td rowspan="1" colspan="1">l-rRNA</td><td rowspan="1" colspan="1"/></tr><tr><td rowspan="1" colspan="1">3566</td><td rowspan="1" colspan="1">3628</td><td rowspan="1" colspan="1">63</td><td rowspan="1" colspan="1">-</td><td rowspan="1" colspan="1">tRNA</td><td rowspan="1" colspan="1">trnV(uac)</td><td rowspan="1" colspan="1"/></tr><tr><td rowspan="1" colspan="1">3624</td><td rowspan="1" colspan="1">4413</td><td rowspan="1" colspan="1">790</td><td rowspan="1" colspan="1">-</td><td rowspan="1" colspan="1">rRNA</td><td rowspan="1" colspan="1">s-rRNA</td><td rowspan="1" colspan="1"/></tr><tr><td rowspan="1" colspan="1">4386</td><td rowspan="1" colspan="1">4455</td><td rowspan="1" colspan="1">70</td><td rowspan="1" colspan="1">+</td><td rowspan="1" colspan="1">tRNA</td><td rowspan="1" colspan="1"><abbrev xmlns:xlink="http://www.w3.org/1999/xlink" xlink:title="genes between tRNA-Ile" id="ABBRID0EQTCI" xlink:type="simple">trnI</abbrev>(gau)</td><td rowspan="1" colspan="1"/></tr><tr><td rowspan="1" colspan="1">4456</td><td rowspan="1" colspan="1">4517</td><td rowspan="1" colspan="1">62</td><td rowspan="1" colspan="1">+</td><td rowspan="1" colspan="1">tRNA</td><td rowspan="1" colspan="1">trnM(cau)</td><td rowspan="1" colspan="1"/></tr><tr><td rowspan="1" colspan="1">4517</td><td rowspan="1" colspan="1">4576</td><td rowspan="1" colspan="1">60</td><td rowspan="1" colspan="1">+</td><td rowspan="1" colspan="1">tRNA</td><td rowspan="1" colspan="1">trnQ(uug)</td><td rowspan="1" colspan="1"/></tr><tr><td rowspan="1" colspan="1">4576</td><td rowspan="1" colspan="1">4852</td><td rowspan="1" colspan="1">277</td><td rowspan="1" colspan="1">+</td><td rowspan="1" colspan="1">CDS</td><td rowspan="1" colspan="1">ND4L</td><td rowspan="1" colspan="1">ATT – TAA</td></tr><tr><td rowspan="1" colspan="1">4817</td><td rowspan="1" colspan="1">6189</td><td rowspan="1" colspan="1">1373</td><td rowspan="1" colspan="1">+</td><td rowspan="1" colspan="1">CDS</td><td rowspan="1" colspan="1">ND4</td><td rowspan="1" colspan="1">ATG – ---</td></tr><tr><td rowspan="1" colspan="1">6165</td><td rowspan="1" colspan="1">6225</td><td rowspan="1" colspan="1">61</td><td rowspan="1" colspan="1">+</td><td rowspan="1" colspan="1">tRNA</td><td rowspan="1" colspan="1">trnH(gug)</td><td rowspan="1" colspan="1"/></tr><tr><td rowspan="1" colspan="1">6225</td><td rowspan="1" colspan="1">7916</td><td rowspan="1" colspan="1">1692</td><td rowspan="1" colspan="1">+</td><td rowspan="1" colspan="1">CDS</td><td rowspan="1" colspan="1">ND5</td><td rowspan="1" colspan="1">ATT – TA-</td></tr><tr><td rowspan="1" colspan="1">7888</td><td rowspan="1" colspan="1">7950</td><td rowspan="1" colspan="1">63</td><td rowspan="1" colspan="1">+</td><td rowspan="1" colspan="1">tRNA</td><td rowspan="1" colspan="1">trnF(gaa)</td><td rowspan="1" colspan="1"/></tr><tr><td rowspan="1" colspan="1">7950</td><td rowspan="1" colspan="1">8001</td><td rowspan="1" colspan="1">52</td><td rowspan="1" colspan="1">+</td><td rowspan="1" colspan="1">tRNA</td><td rowspan="1" colspan="1"><abbrev xmlns:xlink="http://www.w3.org/1999/xlink" xlink:title="tRNA-Cys" id="ABBRID0EFZCI" xlink:type="simple">trnC</abbrev>(gca)</td><td rowspan="1" colspan="1"/></tr><tr><td rowspan="1" colspan="1">8002</td><td rowspan="1" colspan="1">8989</td><td rowspan="1" colspan="1">987</td><td rowspan="1" colspan="1"/><td rowspan="1" colspan="1"/><td rowspan="1" colspan="1">Control region</td><td rowspan="1" colspan="1"/></tr><tr><td rowspan="1" colspan="1">8990</td><td rowspan="1" colspan="1">9050</td><td rowspan="1" colspan="1">61</td><td rowspan="1" colspan="1">-</td><td rowspan="1" colspan="1">tRNA</td><td rowspan="1" colspan="1">trnS(uga)</td><td rowspan="1" colspan="1"/></tr><tr><td rowspan="1" colspan="1">9053</td><td rowspan="1" colspan="1">10178</td><td rowspan="1" colspan="1">1126</td><td rowspan="1" colspan="1">-</td><td rowspan="1" colspan="1">CDS</td><td rowspan="1" colspan="1">CYTB</td><td rowspan="1" colspan="1">ATG – TAA</td></tr><tr><td rowspan="1" colspan="1">10161</td><td rowspan="1" colspan="1">10638</td><td rowspan="1" colspan="1">478</td><td rowspan="1" colspan="1">-</td><td rowspan="1" colspan="1">CDS</td><td rowspan="1" colspan="1">ND6</td><td rowspan="1" colspan="1">GTG – TAA</td></tr><tr><td rowspan="1" colspan="1">10632</td><td rowspan="1" colspan="1">10694</td><td rowspan="1" colspan="1">63</td><td rowspan="1" colspan="1">-</td><td rowspan="1" colspan="1">tRNA</td><td rowspan="1" colspan="1">trnT(ugu)</td><td rowspan="1" colspan="1"/></tr><tr><td rowspan="1" colspan="1">10694</td><td rowspan="1" colspan="1">10754</td><td rowspan="1" colspan="1">61</td><td rowspan="1" colspan="1">-</td><td rowspan="1" colspan="1">tRNA</td><td rowspan="1" colspan="1"><abbrev xmlns:xlink="http://www.w3.org/1999/xlink" xlink:title="region between COX1 and tRNA-Glu" id="ABBRID0EO4CI" xlink:type="simple">trnE</abbrev>(uuc)</td><td rowspan="1" colspan="1"/></tr><tr><td rowspan="1" colspan="1">10754</td><td rowspan="1" colspan="1">10821</td><td rowspan="1" colspan="1">68</td><td rowspan="1" colspan="1">-</td><td rowspan="1" colspan="1">tRNA</td><td rowspan="1" colspan="1">trnS(gcu)</td><td rowspan="1" colspan="1"/></tr><tr><td rowspan="1" colspan="1">10821</td><td rowspan="1" colspan="1">10884</td><td rowspan="1" colspan="1">64</td><td rowspan="1" colspan="1">-</td><td rowspan="1" colspan="1">tRNA</td><td rowspan="1" colspan="1">trnN(guu)</td><td rowspan="1" colspan="1"/></tr><tr><td rowspan="1" colspan="1">10883</td><td rowspan="1" colspan="1">10946</td><td rowspan="1" colspan="1">64</td><td rowspan="1" colspan="1">-</td><td rowspan="1" colspan="1">tRNA</td><td rowspan="1" colspan="1">trnR(ucg)</td><td rowspan="1" colspan="1"/></tr><tr><td rowspan="1" colspan="1">10945</td><td rowspan="1" colspan="1">11011</td><td rowspan="1" colspan="1">67</td><td rowspan="1" colspan="1">-</td><td rowspan="1" colspan="1">tRNA</td><td rowspan="1" colspan="1">trnA(ugc)</td><td rowspan="1" colspan="1"/></tr><tr><td rowspan="1" colspan="1">11009</td><td rowspan="1" colspan="1">11357</td><td rowspan="1" colspan="1">349</td><td rowspan="1" colspan="1">-</td><td rowspan="1" colspan="1">CDS</td><td rowspan="1" colspan="1">ND3</td><td rowspan="1" colspan="1">ATT – TAG</td></tr><tr><td rowspan="1" colspan="1">11360</td><td rowspan="1" colspan="1">11422</td><td rowspan="1" colspan="1">63</td><td rowspan="1" colspan="1">-</td><td rowspan="1" colspan="1">tRNA</td><td rowspan="1" colspan="1">trnG(ucc)</td><td rowspan="1" colspan="1"/></tr><tr><td rowspan="1" colspan="1">11399</td><td rowspan="1" colspan="1">12206</td><td rowspan="1" colspan="1">808</td><td rowspan="1" colspan="1">-</td><td rowspan="1" colspan="1">CDS</td><td rowspan="1" colspan="1">COX3</td><td rowspan="1" colspan="1">ATG – TAA</td></tr><tr><td rowspan="1" colspan="1">12209</td><td rowspan="1" colspan="1">12884</td><td rowspan="1" colspan="1">676</td><td rowspan="1" colspan="1">-</td><td rowspan="1" colspan="1">CDS</td><td rowspan="1" colspan="1">ATP6</td><td rowspan="1" colspan="1">ATG – TAA</td></tr><tr><td rowspan="1" colspan="1">12877</td><td rowspan="1" colspan="1">13033</td><td rowspan="1" colspan="1">157</td><td rowspan="1" colspan="1">-</td><td rowspan="1" colspan="1">CDS</td><td rowspan="1" colspan="1">ATP8</td><td rowspan="1" colspan="1">GTG – TAG</td></tr><tr><td rowspan="1" colspan="1">13033</td><td rowspan="1" colspan="1">13096</td><td rowspan="1" colspan="1">64</td><td rowspan="1" colspan="1">-</td><td rowspan="1" colspan="1">tRNA</td><td rowspan="1" colspan="1">trnD(guc)</td><td rowspan="1" colspan="1"/></tr><tr><td rowspan="1" colspan="1">13094</td><td rowspan="1" colspan="1">13160</td><td rowspan="1" colspan="1">67</td><td rowspan="1" colspan="1">-</td><td rowspan="1" colspan="1">tRNA</td><td rowspan="1" colspan="1">trnK(cuu)</td><td rowspan="1" colspan="1"/></tr><tr><td rowspan="1" colspan="1">13160</td><td rowspan="1" colspan="1">13841</td><td rowspan="1" colspan="1">682</td><td rowspan="1" colspan="1">-</td><td rowspan="1" colspan="1">CDS</td><td rowspan="1" colspan="1">COX2</td><td rowspan="1" colspan="1">ATG – TAA</td></tr><tr><td rowspan="1" colspan="1">13841</td><td rowspan="1" colspan="1">15206</td><td rowspan="1" colspan="1">1365</td><td rowspan="1" colspan="1">-</td><td rowspan="1" colspan="1">CDS</td><td rowspan="1" colspan="1">COX1</td><td rowspan="1" colspan="1">ATG – TAA</td></tr></tbody></table></table-wrap></tp:treatment-sec><ref-list><ref id="B3"><mixed-citation xmlns:xlink="http://www.w3.org/1999/xlink" xlink:type="simple"><person-group><name name-style="western"><surname>Dong</surname><given-names>Y</given-names></name><name name-style="western"><surname>Zhu</surname><given-names>L</given-names></name><name name-style="western"><surname>Bai</surname><given-names>Y</given-names></name><name name-style="western"><surname>Qu</surname><given-names>Y</given-names></name><name name-style="western"><surname>Wang</surname><given-names>C</given-names></name></person-group> (<year>2016</year>) <article-title>Complete mitochondrial genomes of two flat-backed millipedes by next-generation sequencing (<tp:taxon-name><tp:taxon-name-part taxon-name-part-type="class">Diplopoda</tp:taxon-name-part></tp:taxon-name>, <tp:taxon-name><tp:taxon-name-part taxon-name-part-type="order">Polydesmida</tp:taxon-name-part></tp:taxon-name>).</article-title><source>ZooKeys</source><volume>28</volume>(<issue>637</issue>): <fpage>1</fpage>–<lpage>20</lpage>. <ext-link xlink:href="10.3897/zookeys.637.9909" ext-link-type="doi" xlink:type="simple">https://doi.org/10.3897/zookeys.637.9909</ext-link></mixed-citation></ref><ref id="B28"><mixed-citation xmlns:xlink="http://www.w3.org/1999/xlink" xlink:type="simple"><person-group><name name-style="western"><surname>Wang</surname><given-names>Y</given-names></name><name name-style="western"><surname>Jin</surname><given-names>A</given-names></name><name name-style="western"><surname>Gao</surname><given-names>S</given-names></name><name name-style="western"><surname>Wang</surname><given-names>J</given-names></name><name name-style="western"><surname>Dong</surname><given-names>Y</given-names></name></person-group> (<year>2025</year>) <article-title>Descriptions of four species of <tp:taxon-name><tp:taxon-name-part taxon-name-part-type="order">Polyxenida</tp:taxon-name-part></tp:taxon-name> Verhoeff, 1934 (<tp:taxon-name><tp:taxon-name-part taxon-name-part-type="class">Diplopoda</tp:taxon-name-part></tp:taxon-name>, <tp:taxon-name><tp:taxon-name-part taxon-name-part-type="subclass">Penicillata</tp:taxon-name-part></tp:taxon-name>) from China, including one new species and one new record.</article-title><source>ZooKeys</source><volume>1223</volume>: <fpage>149</fpage>–<lpage>167</lpage>. <ext-link xlink:href="10.3897/zookeys.1223.135808" ext-link-type="doi" xlink:type="simple">https://doi.org/10.3897/zookeys.1223.135808</ext-link></mixed-citation></ref><ref id="B12"><mixed-citation xmlns:xlink="http://www.w3.org/1999/xlink" xlink:type="simple"><person-group><name name-style="western"><surname>Karasawa</surname><given-names>S</given-names></name><name name-style="western"><surname>Kawano</surname><given-names>K</given-names></name><name name-style="western"><surname>Fukaya</surname><given-names>S</given-names></name><name name-style="western"><surname>Tsurusaki</surname><given-names>N</given-names></name></person-group> (<year>2020</year>) <article-title>Upgrading of three subspecies of <italic><tp:taxon-name><tp:taxon-name-part taxon-name-part-type="genus">Eudigraphis</tp:taxon-name-part><tp:taxon-name-part taxon-name-part-type="species">takakuwai</tp:taxon-name-part></tp:taxon-name></italic> to the species rank (<tp:taxon-name><tp:taxon-name-part taxon-name-part-type="class">Diplopoda</tp:taxon-name-part></tp:taxon-name>: <tp:taxon-name><tp:taxon-name-part taxon-name-part-type="subclass">Penicillata</tp:taxon-name-part></tp:taxon-name>: <tp:taxon-name><tp:taxon-name-part taxon-name-part-type="order">Polyxenida</tp:taxon-name-part></tp:taxon-name>: <tp:taxon-name><tp:taxon-name-part taxon-name-part-type="family">Polyxenidae</tp:taxon-name-part></tp:taxon-name>).</article-title><source>Species Diversity : An International Journal for Taxonomy, Systematics, Speciation, Biogeography, and Life History Research of Animals</source><volume>25</volume>(<issue>1</issue>): <fpage>89</fpage>–<lpage>102</lpage>. <ext-link xlink:href="10.12782/specdiv.25.89" ext-link-type="doi" xlink:type="simple">https://doi.org/10.12782/specdiv.25.89</ext-link></mixed-citation></ref><ref id="B2"><mixed-citation xmlns:xlink="http://www.w3.org/1999/xlink" xlink:type="simple"><person-group><name name-style="western"><surname>Dong</surname><given-names>Y</given-names></name><name name-style="western"><surname>Xu</surname><given-names>JJ</given-names></name><name name-style="western"><surname>Hao</surname><given-names>SJ</given-names></name><name name-style="western"><surname>Sun</surname><given-names>HY</given-names></name></person-group> (<year>2012</year>) <article-title>The complete mitochondrial genome of the giant pill millipede, <tp:taxon-name><tp:taxon-name-part taxon-name-part-type="family">Sphaerotheriidae</tp:taxon-name-part></tp:taxon-name> sp. (<tp:taxon-name><tp:taxon-name-part taxon-name-part-type="subphylum">Myriapoda</tp:taxon-name-part></tp:taxon-name>: <tp:taxon-name><tp:taxon-name-part taxon-name-part-type="class">Diplopoda</tp:taxon-name-part></tp:taxon-name>: <tp:taxon-name><tp:taxon-name-part taxon-name-part-type="order">Sphaerotheriida</tp:taxon-name-part></tp:taxon-name>). Mitochondrial DNA: The Journal of DNA Mapping.</article-title><source>Sequencing &amp; Analysis</source><volume>23</volume>(<issue>5</issue>): <fpage>333</fpage>–<lpage>335</lpage>. <ext-link xlink:href="10.3109/19401736.2012.683184" ext-link-type="doi" xlink:type="simple">https://doi.org/10.3109/19401736.2012.683184</ext-link></mixed-citation></ref></ref-list></tp:taxon-treatment>
